# Supplementary material for: Genome-Wide Identification of the MYB Gene Family in Cymbidium ensifolium and Its Expression Analysis in Different Flower Colors
Source: Int J Mol Sci. 2021 Dec 9;22(24):13245. doi: 10.3390/ijms222413245 (PMC8706735; doi:10.3390/ijms222413245)
Supplement: Supplementary file 1 [file ijms-22-13245-s001.zip]

Archive with 5 entries (5 files):
- Table S1.  The characteristics of 136 CeMYBs in C. ensifolium.xlsx
- Table S2. Cis-elements in the promoters of putative CeMYB genes.xlsx
- Table S3. KaKs analysis of  CeMYB genes of C.ensifolium.xlsx
- Table S4. The FPKM values of CeMYB genes of different color sepals of C. ensifolium.xlsx
- Table S5. qRT-PCR validation of CeMYBs of C. ensifolium in sepals of different color.xlsx
