# Supplementary material for: Genome-Wide Identification of the MYB Gene Family in Cymbidium ensifolium and Its Expression Analysis in Different Flower Colors
Source: Int J Mol Sci. 2021 Dec 9;22(24):13245. doi: 10.3390/ijms222413245 (PMC8706735; doi:10.3390/ijms222413245)
Supplement: Supplementary file 1 [file ijms-22-13245-s001.zip › Table S1. The characteristics of 136 CeMYBs in C. ensifolium.xlsx]

## Sheet: MYB gene information
Table S1. The characteristics of 136 CeMYBs in C. ensifolium
Gene name	Gene ID	Genome Location	Chromosome No	Length (aa)	CDS length (bp)	Mol. Wt (KDa)	pI	Subcellular localization
CeMYB1	JL021999	2603297-2605669	Chr01	241	726	27425	9.08	Nucleus
CeMYB2	JL021998	2630803-2631957	Chr01	251	756	28636.3	8.96	Nucleus
CeMYB3	JL021727	35955992-35956846	Chr01	284	855	32754.5	8.8	Nucleus
CeMYB4	JL012058	62875281-62876591	Chr01	223	672	25449.2	9.5	Nucleus
CeMYB5	JL003724	68444129-68446077	Chr01	350	1053	39427.4	6.23	Nucleus
CeMYB6	JL019993	183326316-183327408	Chr01	257	774	29753.7	6.96	Nucleus
CeMYB7	JL013989	189207584-189240846	Chr01	609	1830	67044.1	9.11	Nucleus
CeMYB8	JL013988	189246502-189247485	Chr01	327	984	37911.5	9.4	Cytosol
CeMYB9	JL016053	209736758-209738004	Chr01	210	633	23980.1	7.74	Nucleus
CeMYB10	JL026711	212701793-212739751	Chr01	172	519	19317.6	6.23	Nucleus
CeMYB11	JL003829	66783397-66785234	Chr02	232	699	26135.5	6.95	Nucleus
CeMYB12	JL012659	86386554-86387687	Chr02	301	906	33880.9	7.67	Nucleus
CeMYB13	JL004085	152960915-152961787	Chr02	290	873	32053.1	7.63	Nucleus
CeMYB14	JL004084	152963262-152963573	Chr02	103	312	11813.6	7.94	Nucleus
CeMYB15	JL004083	152970903-152971775	Chr02	290	873	32053.1	7.63	Nucleus
CeMYB16	JL008657	182784603-182786410	Chr02	237	714	27290.6	5.89	Nucleus
CeMYB17	JL002994	191398922-191402349	Chr02	211	636	24335.1	5.9	Nucleus
CeMYB18	JL005750	201819759-201821900	Chr02	273	822	30960.1	6	Nucleus
CeMYB19	JL010334	213350883-213352189	Chr02	295	888	33171	5.2	Nucleus
CeMYB20	JL009709	227131198-227132967	Chr02	326	981	36677.4	8.86	Nucleus
CeMYB21	JL011578	4390102-4391519	Chr03	410	1233	45826.2	7.15	Nucleus
CeMYB22	JL011562	4927900-4963073	Chr03	260	783	29287.7	5.5	Nucleus
CeMYB23	JL002382	7392971-7394049	Chr03	244	735	28047.2	5.05	Nucleus
CeMYB24	JL002336	10962471-10965923	Chr03	222	669	26133.6	8.77	Nucleus
CeMYB25	JL008564	68958097-68958471	Chr03	124	375	14352	9.58	Nucleus
CeMYB26	JL008563	68959645-68961336	Chr03	248	747	28157.1	6.33	Nucleus
CeMYB27	JL024811	99393182-99397453	Chr03	316	951	35288.5	5.13	Nucleus
CeMYB28	JL019328	99502364-99506644	Chr03	260	783	28785	4.42	Nucleus
CeMYB29	JL001313	103920455-103921923	Chr03	286	861	33111.3	6.49	Nucleus
CeMYB30	JL020084	126279985-126281893	Chr03	244	735	28023.8	9.15	Nucleus
CeMYB31	JL001373	133492203-133495231	Chr03	198	597	22553.6	10.14	Nucleus
CeMYB32	JL010538	154568723-154571023	Chr03	357	1074	38976.7	6.52	Nucleus
CeMYB33	JL012410	156025367-156027357	Chr03	358	1077	40229.4	6.15	Nucleus
CeMYB34	JL012406	156104994-156127647	Chr03	112	339	12874.9	8.98	Cytosol
CeMYB35	JL012404	156468018-156470195	Chr03	231	696	26485.8	9.53	Nucleus
CeMYB36	JL028084	156933719-156943683	Chr03	116	351	13816	10.46	Nucleus
CeMYB37	JL011367	189101685-189103435	Chr03	241	726	27696.9	8.66	Nucleus
CeMYB38	JL007668	220015288-220017422	Chr03	149	450	17455	9.65	Nucleus
CeMYB39	JL008637	26684806-26685519	Chr04	237	714	26677	6.76	Nucleus
CeMYB40	JL008636	26686436-26686648	Chr04	70	213	8256.61	10.43	Cytosol
CeMYB41	JL008635	26693721-26695984	Chr04	299	900	33512.4	5.14	Nucleus
CeMYB42	JL015356	33084237-33103675	Chr04	552	1659	61232.9	8.08	Nucleus
CeMYB43	JL010459	91206399-91210393	Chr04	307	924	34889.2	5.21	Nucleus
CeMYB44	JL011103	97171676-97173516	Chr04	339	1020	37802.6	7.18	Nucleus
CeMYB45	JL005111	169666790-169669452	Chr04	275	828	30939.9	8.7	Nucleus
CeMYB46	JL007101	196875332-196876719	Chr04	275	828	31024.4	5.72	Nucleus
CeMYB47	JL010792	200716167-200719604	Chr04	281	846	31851.9	6.66	Nucleus
CeMYB48	JL009615	205095092-205126863	Chr04	596	1791	67648.8	8.77	Nucleus
CeMYB49	JL010026	60294548-60295602	Chr05	252	759	27872.1	6.95	Nucleus
CeMYB50	JL014192	141159542-141160885	Chr05	235	708	27521.8	6.61	Nucleus
CeMYB51	JL024088	151022676-151028827	Chr05	157	474	17518.7	9.65	Nucleus
CeMYB52	JL019618	152078430-152095512	Chr05	193	582	22229.1	4.88	Nucleus
CeMYB53	JL024260	152569239-152569409	Chr05	56	171	6215.08	7.78	Nucleus
CeMYB54	JL024259	152571673-152597525	Chr05	263	792	29689.4	6.36	Nucleus
CeMYB55	JL024896	195713496-195720687	Chr05	457	1374	51911.7	9.13	Nucleus
CeMYB56	JL002026	207800493-207802986	Chr05	313	942	34749.2	7.05	Nucleus
CeMYB57	JL017958	212343720-212346963	Chr05	315	948	35493.7	8.14	Nucleus
CeMYB58	JL005934	11354298-11355969	Chr06	320	963	36212.7	6.4	Nucleus
CeMYB59	JL005935	11358507-11358743	Chr06	78	237	9157.57	10.66	Nucleus
CeMYB60	JL005102	123309322-123310675	Chr06	271	816	31101.9	5.19	Nucleus
CeMYB61	JL001865	146532625-146534118	Chr06	272	819	30998.8	8.49	Nucleus
CeMYB62	JL001866	146535634-146535822	Chr06	62	189	7175.46	9.51	Nucleus
CeMYB63	JL008750	150883129-150883920	Chr06	97	294	11256.1	9.35	Nucleus
CeMYB64	JL006895	163233759-163234969	Chr06	218	657	24956.1	8.45	Nucleus
CeMYB65	JL019017	172096924-172097984	Chr06	206	621	23101.8	7.11	Nucleus
CeMYB66	JL014786	6811914-6815757	Chr07	324	975	35993.2	5.52	Nucleus
CeMYB67	JL014780	7387010-7390107	Chr07	242	729	28005.4	5.94	Nucleus
CeMYB68	JL005920	29996618-29998112	Chr07	331	996	36533.1	6.67	Nucleus
CeMYB69	JL005912	30646023-30658985	Chr07	375	1128	41874.3	5.29	Nucleus
CeMYB70	JL001974	44206047-44208410	Chr07	290	873	32951.4	8.84	Nucleus
CeMYB71	JL019693	66701264-66702358	Chr07	298	897	33307.4	5.64	Nucleus
CeMYB72	JL018265	67797521-67799776	Chr07	326	981	36183.9	6.31	Nucleus
CeMYB73	JL017467	92145356-92146539	Chr07	262	789	29933.1	8.82	Nucleus
CeMYB74	JL005517	113331553-113336304	Chr07	270	813	30857.5	8.71	Nucleus
CeMYB75	JL005516	113337810-113337968	Chr07	52	159	5818.78	10.3	Nucleus
CeMYB76	JL005515	113338961-113339119	Chr07	52	159	5818.78	10.3	Nucleus
CeMYB77	JL001730	27667492-27669613	Chr08	309	930	34984.6	6.83	Nucleus
CeMYB78	JL009258	56266226-56267529	Chr08	335	1008	36808.3	5.76	Nucleus
CeMYB79	JL021034	59606238-59607117	Chr08	161	486	18611.1	9.93	Nucleus
CeMYB80	JL021035	59621430-59622637	Chr08	314	945	35867.7	6.61	Nucleus
CeMYB81	JL000456	85030464-85051935	Chr08	606	1821	67799.4	8.74	Nucleus
CeMYB82	JL021250	161620942-161621853	Chr08	303	912	33379.8	8.6	Nucleus
CeMYB83	JL018465	4479949-4481381	Chr10	73	222	8389.44	4.63	Cytosol
CeMYB84	JL022041	5575036-5576911	Chr10	372	1119	41446.9	6.8	Nucleus
CeMYB85	JL012450	28989597-29005862	Chr10	344	1035	38889.1	6.01	Nucleus
CeMYB86	JL014824	38315370-38316593	Chr10	285	858	31594.7	8.63	Nucleus
CeMYB87	JL007992	49826348-49827489	Chr10	315	948	35131	5.12	Cytosol
CeMYB88	JL007991	49828214-49829355	Chr10	315	948	35131	5.12	Cytosol
CeMYB89	JL008773	52980308-52983795	Chr10	694	2085	78522.2	5.22	Nucleus
CeMYB90	JL016463	146727118-146730488	Chr10	315	948	35833	9.42	Nucleus
CeMYB91	JL014403	31336070-31352874	Chr11	245	738	28627.5	5.38	Cytosol
CeMYB92	JL014083	61209565-61210661	Chr11	275	828	31090	5.74	Nucleus
CeMYB93	JL009854	69680373-69713637	Chr11	1106	3321	124674	4.98	Nucleus
CeMYB94	JL021992	103239245-103242232	Chr11	203	612	23443.2	5.73	Nucleus
CeMYB95	JL018074	9491860-9494243	Chr12	217	654	23070.1	9.82	Nucleus
CeMYB96	JL008399	94005925-94007118	Chr12	323	972	36951.7	6.51	Nucleus
CeMYB97	JL008398	94015521-94016725	Chr12	311	936	35755.1	5.65	Nucleus
CeMYB98	JL008397	94077259-94078866	Chr12	315	948	36014.7	8.56	Nucleus
CeMYB99	JL002833	107337586-107337662	Chr12	71	216	8024.8	4.95	Nucleus
CeMYB100	JL012220	111971714-111973365	Chr12	317	954	36025.4	5.62	Nucleus
CeMYB101	JL017095	127434639-127436115	Chr12	303	912	34456.1	9.53	Nucleus
CeMYB102	JL014307	129014648-129015742	Chr12	236	711	26770.5	6.18	Nucleus
CeMYB103	JL013810	133072826-133107066	Chr12	460	1383	52525.2	6.82	Nucleus
CeMYB104	JL016473	6741513-6745362	Chr13	251	756	28703.4	5.29	Nucleus
CeMYB105	JL006426	19382697-19383579	Chr13	224	675	26420.7	7.02	Nucleus
CeMYB106	JL022805	20062737-20063609	Chr13	224	675	26538	8.34	Nucleus
CeMYB107	JL004164	32283442-32284566	Chr13	275	828	31096.9	6.21	Nucleus
CeMYB108	JL012294	77770153-77771993	Chr13	302	909	34780.4	6.48	Nucleus
CeMYB109	JL012295	77948171-77949475	Chr13	276	831	31113.2	9.53	Nucleus
CeMYB110	JL009671	19136649-19138591	Chr14	225	678	26296.6	9.28	Nucleus
CeMYB111	JL013385	29089659-29091345	Chr14	251	756	28009.8	8.28	Nucleus
CeMYB112	JL007205	36178240-36180559	Chr14	182	549	21344	6.8	Nucleus
CeMYB113	JL011873	132729942-132731775	Chr14	287	864	32301.4	6.12	Nucleus
CeMYB114	JL011874	132732464-132735038	Chr14	287	864	32313.5	6.12	Nucleus
CeMYB115	JL014958	15841321-15842193	Chr15	290	873	32041.3	4.95	Nucleus
CeMYB116	JL014959	15846221-15847818	Chr15	366	1101	40686.3	6.22	Nucleus
CeMYB117	JL011134	17357069-17358763	Chr15	384	1155	42712.5	7.88	Nucleus
CeMYB118	JL017991	30234046-30235252	Chr15	290	873	32129.2	6.11	Nucleus
CeMYB119	JL015191	1668276-1670389	Chr17	230	693	26537.1	6.46	Nucleus
CeMYB120	JL020587	7119612-7121343	Chr17	325	978	36949.3	6.81	Nucleus
CeMYB121	JL027911	26933586-26936582	Chr17	243	732	26937.5	5.7	Nucleus
CeMYB122	JL002593	41511128-41512565	Chr17	214	645	23761.1	8.86	Nucleus
CeMYB123	JL000525	12685140-12686289	Chr18	212	639	23927.2	9.02	Nucleus
CeMYB124	JL009833	30427934-30430377	Chr18	218	657	25392.6	5.9	Nucleus
CeMYB125	JL018196	50863536-50864918	Chr18	276	831	30695.3	6.7	Nucleus
CeMYB126	JL001438	83319401-83329390	Chr18	213	642	24309.1	6.35	Nucleus
CeMYB127	JL003747	95985953-95986323	Chr18	88	267	10285	9.36	Nucleus
CeMYB128	JL020742	34393450-34507253	Chr19	1077	3234	121704	9.03	Nucleus
CeMYB129	JL026826	80496491-80532024	Chr19	73	222	8414.68	5.76	Cytosol
CeMYB130	JL013493	81341413-81342385	Chr19	297	894	33102.7	8.92	Nucleus
CeMYB131	JL013496	82293515-82294580	Chr19	295	888	33196.5	5.39	Nucleus
CeMYB132	JL006580	101339098-101340598	Chr19	243	732	27781.5	9.44	Nucleus
CeMYB133	JL019763	102625275-102634917	Chr19	379	1140	41303.3	6.72	Nucleus
CeMYB134	JL017494	64331873-64333592	Chr20	321	966	35926.3	6.49	Nucleus
CeMYB135	JL020338	/	Chr0	301	906	33774.8	7.67	Nucleus
CeMYB136	JL028112	/	Chr0	240	723	26824.8	4.51	Nucleus
