# Supplementary material for: Genome-Wide Identification of the MYB Gene Family in Cymbidium ensifolium and Its Expression Analysis in Different Flower Colors
Source: Int J Mol Sci. 2021 Dec 9;22(24):13245. doi: 10.3390/ijms222413245 (PMC8706735; doi:10.3390/ijms222413245)
Supplement: Supplementary file 1 [file ijms-22-13245-s001.zip › Table S2. Cis-elements in the promoters of putative CeMYB genes.xlsx]

## Sheet: Sheet1
Table S2. Cis-elements in the promoters of putative CeMYB genes.
gene_ID	Site Name	sequence	Strand	Matrix score.	Strand	Organism	function	label
JL010334	MBSI	TTTTTACGGTTA	440	11	-	Petunia hybrida	MYB binding site involved in flavonoid biosynthetic genes regulation	flavonoid biosynthetic genes regulation
JL012450	MBSI	TTTTTACGGTTA	1131	11	+	Petunia hybrida	MYB binding site involved in flavonoid biosynthetic genes regulation	flavonoid biosynthetic genes regulation
JL013989	MBSI	TTTTTACGGTTA	1297	11	+	Petunia hybrida	MYB binding site involved in flavonoid biosynthetic genes regulation	flavonoid biosynthetic genes regulation
JL013989	MBSI	aaaAaaC(G/C)GTTA	1469	10.5	+	Petunia hybrida	MYB binding site involved in flavonoid biosynthetic genes regulation	flavonoid biosynthetic genes regulation
JL014780	MBSI	TTTTTACGGTTA	145	11	-	Petunia hybrida	MYB binding site involved in flavonoid biosynthetic genes regulation	flavonoid biosynthetic genes regulation
JL014780	MBSI	TTTTTACGGTTA	828	11	-	Petunia hybrida	MYB binding site involved in flavonoid biosynthetic genes regulation	flavonoid biosynthetic genes regulation
JL020084	MBSI	aaaAaaC(G/C)GTTA	1632	10.5	-	Petunia hybrida	MYB binding site involved in flavonoid biosynthetic genes regulation	flavonoid biosynthetic genes regulation
JL021034	MBSI	aaaAaaC(G/C)GTTA	1481	10.5	-	Petunia hybrida	MYB binding site involved in flavonoid biosynthetic genes regulation	flavonoid biosynthetic genes regulation
JL021035	MBSI	aaaAaaC(G/C)GTTA	1526	10.5	-	Petunia hybrida	MYB binding site involved in flavonoid biosynthetic genes regulation	flavonoid biosynthetic genes regulation
JL021999	MBSI	aaaAaaC(G/C)GTTA	837	11.5	+	Petunia hybrida	MYB binding site involved in flavonoid biosynthetic genes regulation	flavonoid biosynthetic genes regulation
JL000456	TGACG-motif	TGACG	1288	5	-	Hordeum vulgare	cis-acting regulatory element involved in the MeJA-responsiveness	MeJA-responsive element
JL000456	TGACG-motif	TGACG	1502	5	-	Hordeum vulgare	cis-acting regulatory element involved in the MeJA-responsiveness	MeJA-responsive element
JL000456	TGACG-motif	TGACG	1952	5	+	Hordeum vulgare	cis-acting regulatory element involved in the MeJA-responsiveness	MeJA-responsive element
JL000456	CGTCA-motif	CGTCA	1288	5	+	Hordeum vulgare	cis-acting regulatory element involved in the MeJA-responsiveness	MeJA-responsive element
JL000456	CGTCA-motif	CGTCA	1502	5	+	Hordeum vulgare	cis-acting regulatory element involved in the MeJA-responsiveness	MeJA-responsive element
JL000456	CGTCA-motif	CGTCA	1952	5	-	Hordeum vulgare	cis-acting regulatory element involved in the MeJA-responsiveness	MeJA-responsive element
JL001313	CGTCA-motif	CGTCA	292	5	-	Hordeum vulgare	cis-acting regulatory element involved in the MeJA-responsiveness	MeJA-responsive element
JL001313	CGTCA-motif	CGTCA	444	5	-	Hordeum vulgare	cis-acting regulatory element involved in the MeJA-responsiveness	MeJA-responsive element
JL001313	CGTCA-motif	CGTCA	1239	5	+	Hordeum vulgare	cis-acting regulatory element involved in the MeJA-responsiveness	MeJA-responsive element
JL001313	TGACG-motif	TGACG	292	5	+	Hordeum vulgare	cis-acting regulatory element involved in the MeJA-responsiveness	MeJA-responsive element
JL001313	TGACG-motif	TGACG	444	5	+	Hordeum vulgare	cis-acting regulatory element involved in the MeJA-responsiveness	MeJA-responsive element
JL001313	TGACG-motif	TGACG	1239	5	-	Hordeum vulgare	cis-acting regulatory element involved in the MeJA-responsiveness	MeJA-responsive element
JL001373	CGTCA-motif	CGTCA	31	5	-	Hordeum vulgare	cis-acting regulatory element involved in the MeJA-responsiveness	MeJA-responsive element
JL001373	CGTCA-motif	CGTCA	174	5	-	Hordeum vulgare	cis-acting regulatory element involved in the MeJA-responsiveness	MeJA-responsive element
JL001373	CGTCA-motif	CGTCA	385	5	+	Hordeum vulgare	cis-acting regulatory element involved in the MeJA-responsiveness	MeJA-responsive element
JL001373	CGTCA-motif	CGTCA	417	5	+	Hordeum vulgare	cis-acting regulatory element involved in the MeJA-responsiveness	MeJA-responsive element
JL001373	CGTCA-motif	CGTCA	442	5	-	Hordeum vulgare	cis-acting regulatory element involved in the MeJA-responsiveness	MeJA-responsive element
JL001373	CGTCA-motif	CGTCA	455	5	+	Hordeum vulgare	cis-acting regulatory element involved in the MeJA-responsiveness	MeJA-responsive element
JL001373	TGACG-motif	TGACG	31	5	+	Hordeum vulgare	cis-acting regulatory element involved in the MeJA-responsiveness	MeJA-responsive element
JL001373	TGACG-motif	TGACG	174	5	+	Hordeum vulgare	cis-acting regulatory element involved in the MeJA-responsiveness	MeJA-responsive element
JL001373	TGACG-motif	TGACG	385	5	-	Hordeum vulgare	cis-acting regulatory element involved in the MeJA-responsiveness	MeJA-responsive element
JL001373	TGACG-motif	TGACG	417	5	-	Hordeum vulgare	cis-acting regulatory element involved in the MeJA-responsiveness	MeJA-responsive element
JL001373	TGACG-motif	TGACG	442	5	+	Hordeum vulgare	cis-acting regulatory element involved in the MeJA-responsiveness	MeJA-responsive element
JL001373	TGACG-motif	TGACG	455	5	-	Hordeum vulgare	cis-acting regulatory element involved in the MeJA-responsiveness	MeJA-responsive element
JL001865	CGTCA-motif	CGTCA	1025	5	+	Hordeum vulgare	cis-acting regulatory element involved in the MeJA-responsiveness	MeJA-responsive element
JL001865	CGTCA-motif	CGTCA	1345	5	+	Hordeum vulgare	cis-acting regulatory element involved in the MeJA-responsiveness	MeJA-responsive element
JL001865	CGTCA-motif	CGTCA	1648	5	+	Hordeum vulgare	cis-acting regulatory element involved in the MeJA-responsiveness	MeJA-responsive element
JL001865	TGACG-motif	TGACG	1025	5	-	Hordeum vulgare	cis-acting regulatory element involved in the MeJA-responsiveness	MeJA-responsive element
JL001865	TGACG-motif	TGACG	1345	5	-	Hordeum vulgare	cis-acting regulatory element involved in the MeJA-responsiveness	MeJA-responsive element
JL001865	TGACG-motif	TGACG	1648	5	-	Hordeum vulgare	cis-acting regulatory element involved in the MeJA-responsiveness	MeJA-responsive element
JL001866	TGACG-motif	TGACG	14	5	+	Hordeum vulgare	cis-acting regulatory element involved in the MeJA-responsiveness	MeJA-responsive element
JL001866	TGACG-motif	TGACG	1025	5	-	Hordeum vulgare	cis-acting regulatory element involved in the MeJA-responsiveness	MeJA-responsive element
JL001866	TGACG-motif	TGACG	1345	5	-	Hordeum vulgare	cis-acting regulatory element involved in the MeJA-responsiveness	MeJA-responsive element
JL001866	TGACG-motif	TGACG	1648	5	-	Hordeum vulgare	cis-acting regulatory element involved in the MeJA-responsiveness	MeJA-responsive element
JL001866	CGTCA-motif	CGTCA	14	5	-	Hordeum vulgare	cis-acting regulatory element involved in the MeJA-responsiveness	MeJA-responsive element
JL001866	CGTCA-motif	CGTCA	1025	5	+	Hordeum vulgare	cis-acting regulatory element involved in the MeJA-responsiveness	MeJA-responsive element
JL001866	CGTCA-motif	CGTCA	1345	5	+	Hordeum vulgare	cis-acting regulatory element involved in the MeJA-responsiveness	MeJA-responsive element
JL001866	CGTCA-motif	CGTCA	1648	5	+	Hordeum vulgare	cis-acting regulatory element involved in the MeJA-responsiveness	MeJA-responsive element
JL002026	CGTCA-motif	CGTCA	1328	5	-	Hordeum vulgare	cis-acting regulatory element involved in the MeJA-responsiveness	MeJA-responsive element
JL002026	TGACG-motif	TGACG	1328	5	+	Hordeum vulgare	cis-acting regulatory element involved in the MeJA-responsiveness	MeJA-responsive element
JL002994	CGTCA-motif	CGTCA	13	5	+	Hordeum vulgare	cis-acting regulatory element involved in the MeJA-responsiveness	MeJA-responsive element
JL002994	CGTCA-motif	CGTCA	870	5	+	Hordeum vulgare	cis-acting regulatory element involved in the MeJA-responsiveness	MeJA-responsive element
JL002994	CGTCA-motif	CGTCA	1505	5	+	Hordeum vulgare	cis-acting regulatory element involved in the MeJA-responsiveness	MeJA-responsive element
JL002994	CGTCA-motif	CGTCA	1540	5	+	Hordeum vulgare	cis-acting regulatory element involved in the MeJA-responsiveness	MeJA-responsive element
JL002994	CGTCA-motif	CGTCA	1693	5	+	Hordeum vulgare	cis-acting regulatory element involved in the MeJA-responsiveness	MeJA-responsive element
JL002994	CGTCA-motif	CGTCA	1843	5	-	Hordeum vulgare	cis-acting regulatory element involved in the MeJA-responsiveness	MeJA-responsive element
JL002994	TGACG-motif	TGACG	13	5	-	Hordeum vulgare	cis-acting regulatory element involved in the MeJA-responsiveness	MeJA-responsive element
JL002994	TGACG-motif	TGACG	870	5	-	Hordeum vulgare	cis-acting regulatory element involved in the MeJA-responsiveness	MeJA-responsive element
JL002994	TGACG-motif	TGACG	1505	5	-	Hordeum vulgare	cis-acting regulatory element involved in the MeJA-responsiveness	MeJA-responsive element
JL002994	TGACG-motif	TGACG	1540	5	-	Hordeum vulgare	cis-acting regulatory element involved in the MeJA-responsiveness	MeJA-responsive element
JL002994	TGACG-motif	TGACG	1693	5	-	Hordeum vulgare	cis-acting regulatory element involved in the MeJA-responsiveness	MeJA-responsive element
JL002994	TGACG-motif	TGACG	1843	5	+	Hordeum vulgare	cis-acting regulatory element involved in the MeJA-responsiveness	MeJA-responsive element
JL003724	CGTCA-motif	CGTCA	251	5	+	Hordeum vulgare	cis-acting regulatory element involved in the MeJA-responsiveness	MeJA-responsive element
JL003724	TGACG-motif	TGACG	251	5	-	Hordeum vulgare	cis-acting regulatory element involved in the MeJA-responsiveness	MeJA-responsive element
JL003829	TGACG-motif	TGACG	207	5	+	Hordeum vulgare	cis-acting regulatory element involved in the MeJA-responsiveness	MeJA-responsive element
JL003829	TGACG-motif	TGACG	1624	5	-	Hordeum vulgare	cis-acting regulatory element involved in the MeJA-responsiveness	MeJA-responsive element
JL003829	CGTCA-motif	CGTCA	207	5	-	Hordeum vulgare	cis-acting regulatory element involved in the MeJA-responsiveness	MeJA-responsive element
JL003829	CGTCA-motif	CGTCA	1624	5	+	Hordeum vulgare	cis-acting regulatory element involved in the MeJA-responsiveness	MeJA-responsive element
JL004085	CGTCA-motif	CGTCA	226	5	-	Hordeum vulgare	cis-acting regulatory element involved in the MeJA-responsiveness	MeJA-responsive element
JL004085	TGACG-motif	TGACG	226	5	+	Hordeum vulgare	cis-acting regulatory element involved in the MeJA-responsiveness	MeJA-responsive element
JL004164	CGTCA-motif	CGTCA	1993	5	+	Hordeum vulgare	cis-acting regulatory element involved in the MeJA-responsiveness	MeJA-responsive element
JL004164	TGACG-motif	TGACG	1993	5	-	Hordeum vulgare	cis-acting regulatory element involved in the MeJA-responsiveness	MeJA-responsive element
JL005102	TGACG-motif	TGACG	1040	5	+	Hordeum vulgare	cis-acting regulatory element involved in the MeJA-responsiveness	MeJA-responsive element
JL005102	TGACG-motif	TGACG	1756	5	-	Hordeum vulgare	cis-acting regulatory element involved in the MeJA-responsiveness	MeJA-responsive element
JL005102	CGTCA-motif	CGTCA	1040	5	-	Hordeum vulgare	cis-acting regulatory element involved in the MeJA-responsiveness	MeJA-responsive element
JL005102	CGTCA-motif	CGTCA	1756	5	+	Hordeum vulgare	cis-acting regulatory element involved in the MeJA-responsiveness	MeJA-responsive element
JL005111	CGTCA-motif	CGTCA	868	5	+	Hordeum vulgare	cis-acting regulatory element involved in the MeJA-responsiveness	MeJA-responsive element
JL005111	TGACG-motif	TGACG	868	5	-	Hordeum vulgare	cis-acting regulatory element involved in the MeJA-responsiveness	MeJA-responsive element
JL005515	TGACG-motif	TGACG	1784	5	+	Hordeum vulgare	cis-acting regulatory element involved in the MeJA-responsiveness	MeJA-responsive element
JL005515	CGTCA-motif	CGTCA	1784	5	-	Hordeum vulgare	cis-acting regulatory element involved in the MeJA-responsiveness	MeJA-responsive element
JL005516	CGTCA-motif	CGTCA	633	5	-	Hordeum vulgare	cis-acting regulatory element involved in the MeJA-responsiveness	MeJA-responsive element
JL005516	CGTCA-motif	CGTCA	902	5	+	Hordeum vulgare	cis-acting regulatory element involved in the MeJA-responsiveness	MeJA-responsive element
JL005516	CGTCA-motif	CGTCA	1787	5	-	Hordeum vulgare	cis-acting regulatory element involved in the MeJA-responsiveness	MeJA-responsive element
JL005516	TGACG-motif	TGACG	633	5	+	Hordeum vulgare	cis-acting regulatory element involved in the MeJA-responsiveness	MeJA-responsive element
JL005516	TGACG-motif	TGACG	902	5	-	Hordeum vulgare	cis-acting regulatory element involved in the MeJA-responsiveness	MeJA-responsive element
JL005516	TGACG-motif	TGACG	1787	5	+	Hordeum vulgare	cis-acting regulatory element involved in the MeJA-responsiveness	MeJA-responsive element
JL005517	TGACG-motif	TGACG	123	5	+	Hordeum vulgare	cis-acting regulatory element involved in the MeJA-responsiveness	MeJA-responsive element
JL005517	TGACG-motif	TGACG	389	5	-	Hordeum vulgare	cis-acting regulatory element involved in the MeJA-responsiveness	MeJA-responsive element
JL005517	TGACG-motif	TGACG	1784	5	+	Hordeum vulgare	cis-acting regulatory element involved in the MeJA-responsiveness	MeJA-responsive element
JL005517	CGTCA-motif	CGTCA	123	5	-	Hordeum vulgare	cis-acting regulatory element involved in the MeJA-responsiveness	MeJA-responsive element
JL005517	CGTCA-motif	CGTCA	389	5	+	Hordeum vulgare	cis-acting regulatory element involved in the MeJA-responsiveness	MeJA-responsive element
JL005517	CGTCA-motif	CGTCA	1784	5	-	Hordeum vulgare	cis-acting regulatory element involved in the MeJA-responsiveness	MeJA-responsive element
JL005750	TGACG-motif	TGACG	847	5	-	Hordeum vulgare	cis-acting regulatory element involved in the MeJA-responsiveness	MeJA-responsive element
JL005750	CGTCA-motif	CGTCA	847	5	+	Hordeum vulgare	cis-acting regulatory element involved in the MeJA-responsiveness	MeJA-responsive element
JL005912	TGACG-motif	TGACG	341	5	+	Hordeum vulgare	cis-acting regulatory element involved in the MeJA-responsiveness	MeJA-responsive element
JL005912	TGACG-motif	TGACG	635	5	+	Hordeum vulgare	cis-acting regulatory element involved in the MeJA-responsiveness	MeJA-responsive element
JL005912	TGACG-motif	TGACG	1771	5	-	Hordeum vulgare	cis-acting regulatory element involved in the MeJA-responsiveness	MeJA-responsive element
JL005912	CGTCA-motif	CGTCA	341	5	-	Hordeum vulgare	cis-acting regulatory element involved in the MeJA-responsiveness	MeJA-responsive element
JL005912	CGTCA-motif	CGTCA	635	5	-	Hordeum vulgare	cis-acting regulatory element involved in the MeJA-responsiveness	MeJA-responsive element
JL005912	CGTCA-motif	CGTCA	1771	5	+	Hordeum vulgare	cis-acting regulatory element involved in the MeJA-responsiveness	MeJA-responsive element
JL005934	CGTCA-motif	CGTCA	51	5	-	Hordeum vulgare	cis-acting regulatory element involved in the MeJA-responsiveness	MeJA-responsive element
JL005934	CGTCA-motif	CGTCA	70	5	-	Hordeum vulgare	cis-acting regulatory element involved in the MeJA-responsiveness	MeJA-responsive element
JL005934	CGTCA-motif	CGTCA	96	5	-	Hordeum vulgare	cis-acting regulatory element involved in the MeJA-responsiveness	MeJA-responsive element
JL005934	CGTCA-motif	CGTCA	1361	5	+	Hordeum vulgare	cis-acting regulatory element involved in the MeJA-responsiveness	MeJA-responsive element
JL005934	CGTCA-motif	CGTCA	1760	5	+	Hordeum vulgare	cis-acting regulatory element involved in the MeJA-responsiveness	MeJA-responsive element
JL005934	TGACG-motif	TGACG	51	5	+	Hordeum vulgare	cis-acting regulatory element involved in the MeJA-responsiveness	MeJA-responsive element
JL005934	TGACG-motif	TGACG	70	5	+	Hordeum vulgare	cis-acting regulatory element involved in the MeJA-responsiveness	MeJA-responsive element
JL005934	TGACG-motif	TGACG	96	5	+	Hordeum vulgare	cis-acting regulatory element involved in the MeJA-responsiveness	MeJA-responsive element
JL005934	TGACG-motif	TGACG	1361	5	-	Hordeum vulgare	cis-acting regulatory element involved in the MeJA-responsiveness	MeJA-responsive element
JL005934	TGACG-motif	TGACG	1760	5	-	Hordeum vulgare	cis-acting regulatory element involved in the MeJA-responsiveness	MeJA-responsive element
JL005935	CGTCA-motif	CGTCA	127	5	+	Hordeum vulgare	cis-acting regulatory element involved in the MeJA-responsiveness	MeJA-responsive element
JL005935	CGTCA-motif	CGTCA	1020	5	+	Hordeum vulgare	cis-acting regulatory element involved in the MeJA-responsiveness	MeJA-responsive element
JL005935	CGTCA-motif	CGTCA	1737	5	+	Hordeum vulgare	cis-acting regulatory element involved in the MeJA-responsiveness	MeJA-responsive element
JL005935	TGACG-motif	TGACG	127	5	-	Hordeum vulgare	cis-acting regulatory element involved in the MeJA-responsiveness	MeJA-responsive element
JL005935	TGACG-motif	TGACG	1020	5	-	Hordeum vulgare	cis-acting regulatory element involved in the MeJA-responsiveness	MeJA-responsive element
JL005935	TGACG-motif	TGACG	1737	5	-	Hordeum vulgare	cis-acting regulatory element involved in the MeJA-responsiveness	MeJA-responsive element
JL006426	TGACG-motif	TGACG	234	5	-	Hordeum vulgare	cis-acting regulatory element involved in the MeJA-responsiveness	MeJA-responsive element
JL006426	TGACG-motif	TGACG	290	5	+	Hordeum vulgare	cis-acting regulatory element involved in the MeJA-responsiveness	MeJA-responsive element
JL006426	TGACG-motif	TGACG	324	5	-	Hordeum vulgare	cis-acting regulatory element involved in the MeJA-responsiveness	MeJA-responsive element
JL006426	TGACG-motif	TGACG	380	5	+	Hordeum vulgare	cis-acting regulatory element involved in the MeJA-responsiveness	MeJA-responsive element
JL006426	TGACG-motif	TGACG	415	5	-	Hordeum vulgare	cis-acting regulatory element involved in the MeJA-responsiveness	MeJA-responsive element
JL006426	TGACG-motif	TGACG	471	5	+	Hordeum vulgare	cis-acting regulatory element involved in the MeJA-responsiveness	MeJA-responsive element
JL006426	CGTCA-motif	CGTCA	234	5	+	Hordeum vulgare	cis-acting regulatory element involved in the MeJA-responsiveness	MeJA-responsive element
JL006426	CGTCA-motif	CGTCA	290	5	-	Hordeum vulgare	cis-acting regulatory element involved in the MeJA-responsiveness	MeJA-responsive element
JL006426	CGTCA-motif	CGTCA	324	5	+	Hordeum vulgare	cis-acting regulatory element involved in the MeJA-responsiveness	MeJA-responsive element
JL006426	CGTCA-motif	CGTCA	380	5	-	Hordeum vulgare	cis-acting regulatory element involved in the MeJA-responsiveness	MeJA-responsive element
JL006426	CGTCA-motif	CGTCA	415	5	+	Hordeum vulgare	cis-acting regulatory element involved in the MeJA-responsiveness	MeJA-responsive element
JL006426	CGTCA-motif	CGTCA	471	5	-	Hordeum vulgare	cis-acting regulatory element involved in the MeJA-responsiveness	MeJA-responsive element
JL006895	CGTCA-motif	CGTCA	1296	5	-	Hordeum vulgare	cis-acting regulatory element involved in the MeJA-responsiveness	MeJA-responsive element
JL006895	CGTCA-motif	CGTCA	1877	5	+	Hordeum vulgare	cis-acting regulatory element involved in the MeJA-responsiveness	MeJA-responsive element
JL006895	TGACG-motif	TGACG	1296	5	+	Hordeum vulgare	cis-acting regulatory element involved in the MeJA-responsiveness	MeJA-responsive element
JL006895	TGACG-motif	TGACG	1877	5	-	Hordeum vulgare	cis-acting regulatory element involved in the MeJA-responsiveness	MeJA-responsive element
JL007668	CGTCA-motif	CGTCA	1979	5	-	Hordeum vulgare	cis-acting regulatory element involved in the MeJA-responsiveness	MeJA-responsive element
JL007668	TGACG-motif	TGACG	1979	5	+	Hordeum vulgare	cis-acting regulatory element involved in the MeJA-responsiveness	MeJA-responsive element
JL007991	TGACG-motif	TGACG	239	5	-	Hordeum vulgare	cis-acting regulatory element involved in the MeJA-responsiveness	MeJA-responsive element
JL007991	TGACG-motif	TGACG	576	5	-	Hordeum vulgare	cis-acting regulatory element involved in the MeJA-responsiveness	MeJA-responsive element
JL007991	TGACG-motif	TGACG	745	5	+	Hordeum vulgare	cis-acting regulatory element involved in the MeJA-responsiveness	MeJA-responsive element
JL007991	TGACG-motif	TGACG	751	5	+	Hordeum vulgare	cis-acting regulatory element involved in the MeJA-responsiveness	MeJA-responsive element
JL007991	CGTCA-motif	CGTCA	239	5	+	Hordeum vulgare	cis-acting regulatory element involved in the MeJA-responsiveness	MeJA-responsive element
JL007991	CGTCA-motif	CGTCA	576	5	+	Hordeum vulgare	cis-acting regulatory element involved in the MeJA-responsiveness	MeJA-responsive element
JL007991	CGTCA-motif	CGTCA	745	5	-	Hordeum vulgare	cis-acting regulatory element involved in the MeJA-responsiveness	MeJA-responsive element
JL007991	CGTCA-motif	CGTCA	751	5	-	Hordeum vulgare	cis-acting regulatory element involved in the MeJA-responsiveness	MeJA-responsive element
JL008397	TGACG-motif	TGACG	1093	5	-	Hordeum vulgare	cis-acting regulatory element involved in the MeJA-responsiveness	MeJA-responsive element
JL008397	TGACG-motif	TGACG	1596	5	-	Hordeum vulgare	cis-acting regulatory element involved in the MeJA-responsiveness	MeJA-responsive element
JL008397	TGACG-motif	TGACG	1782	5	+	Hordeum vulgare	cis-acting regulatory element involved in the MeJA-responsiveness	MeJA-responsive element
JL008397	CGTCA-motif	CGTCA	1093	5	+	Hordeum vulgare	cis-acting regulatory element involved in the MeJA-responsiveness	MeJA-responsive element
JL008397	CGTCA-motif	CGTCA	1596	5	+	Hordeum vulgare	cis-acting regulatory element involved in the MeJA-responsiveness	MeJA-responsive element
JL008397	CGTCA-motif	CGTCA	1782	5	-	Hordeum vulgare	cis-acting regulatory element involved in the MeJA-responsiveness	MeJA-responsive element
JL008399	TGACG-motif	TGACG	1606	5	-	Hordeum vulgare	cis-acting regulatory element involved in the MeJA-responsiveness	MeJA-responsive element
JL008399	CGTCA-motif	CGTCA	1606	5	+	Hordeum vulgare	cis-acting regulatory element involved in the MeJA-responsiveness	MeJA-responsive element
JL008563	TGACG-motif	TGACG	25	5	+	Hordeum vulgare	cis-acting regulatory element involved in the MeJA-responsiveness	MeJA-responsive element
JL008563	TGACG-motif	TGACG	1577	5	+	Hordeum vulgare	cis-acting regulatory element involved in the MeJA-responsiveness	MeJA-responsive element
JL008563	CGTCA-motif	CGTCA	25	5	-	Hordeum vulgare	cis-acting regulatory element involved in the MeJA-responsiveness	MeJA-responsive element
JL008563	CGTCA-motif	CGTCA	1577	5	-	Hordeum vulgare	cis-acting regulatory element involved in the MeJA-responsiveness	MeJA-responsive element
JL008564	TGACG-motif	TGACG	357	5	-	Hordeum vulgare	cis-acting regulatory element involved in the MeJA-responsiveness	MeJA-responsive element
JL008564	TGACG-motif	TGACG	1573	5	+	Hordeum vulgare	cis-acting regulatory element involved in the MeJA-responsiveness	MeJA-responsive element
JL008564	CGTCA-motif	CGTCA	357	5	+	Hordeum vulgare	cis-acting regulatory element involved in the MeJA-responsiveness	MeJA-responsive element
JL008564	CGTCA-motif	CGTCA	1573	5	-	Hordeum vulgare	cis-acting regulatory element involved in the MeJA-responsiveness	MeJA-responsive element
JL008635	TGACG-motif	TGACG	117	5	+	Hordeum vulgare	cis-acting regulatory element involved in the MeJA-responsiveness	MeJA-responsive element
JL008635	TGACG-motif	TGACG	1549	5	+	Hordeum vulgare	cis-acting regulatory element involved in the MeJA-responsiveness	MeJA-responsive element
JL008635	CGTCA-motif	CGTCA	117	5	-	Hordeum vulgare	cis-acting regulatory element involved in the MeJA-responsiveness	MeJA-responsive element
JL008635	CGTCA-motif	CGTCA	1549	5	-	Hordeum vulgare	cis-acting regulatory element involved in the MeJA-responsiveness	MeJA-responsive element
JL008657	CGTCA-motif	CGTCA	122	5	-	Hordeum vulgare	cis-acting regulatory element involved in the MeJA-responsiveness	MeJA-responsive element
JL008657	TGACG-motif	TGACG	122	5	+	Hordeum vulgare	cis-acting regulatory element involved in the MeJA-responsiveness	MeJA-responsive element
JL008750	TGACG-motif	TGACG	519	5	+	Hordeum vulgare	cis-acting regulatory element involved in the MeJA-responsiveness	MeJA-responsive element
JL008750	TGACG-motif	TGACG	1832	5	-	Hordeum vulgare	cis-acting regulatory element involved in the MeJA-responsiveness	MeJA-responsive element
JL008750	CGTCA-motif	CGTCA	519	5	-	Hordeum vulgare	cis-acting regulatory element involved in the MeJA-responsiveness	MeJA-responsive element
JL008750	CGTCA-motif	CGTCA	1832	5	+	Hordeum vulgare	cis-acting regulatory element involved in the MeJA-responsiveness	MeJA-responsive element
JL009258	TGACG-motif	TGACG	1450	5	+	Hordeum vulgare	cis-acting regulatory element involved in the MeJA-responsiveness	MeJA-responsive element
JL009258	CGTCA-motif	CGTCA	1450	5	-	Hordeum vulgare	cis-acting regulatory element involved in the MeJA-responsiveness	MeJA-responsive element
JL009615	CGTCA-motif	CGTCA	120	5	-	Hordeum vulgare	cis-acting regulatory element involved in the MeJA-responsiveness	MeJA-responsive element
JL009615	CGTCA-motif	CGTCA	498	5	-	Hordeum vulgare	cis-acting regulatory element involved in the MeJA-responsiveness	MeJA-responsive element
JL009615	CGTCA-motif	CGTCA	965	5	-	Hordeum vulgare	cis-acting regulatory element involved in the MeJA-responsiveness	MeJA-responsive element
JL009615	CGTCA-motif	CGTCA	1006	5	-	Hordeum vulgare	cis-acting regulatory element involved in the MeJA-responsiveness	MeJA-responsive element
JL009615	CGTCA-motif	CGTCA	1162	5	-	Hordeum vulgare	cis-acting regulatory element involved in the MeJA-responsiveness	MeJA-responsive element
JL009615	CGTCA-motif	CGTCA	1310	5	+	Hordeum vulgare	cis-acting regulatory element involved in the MeJA-responsiveness	MeJA-responsive element
JL009615	TGACG-motif	TGACG	120	5	+	Hordeum vulgare	cis-acting regulatory element involved in the MeJA-responsiveness	MeJA-responsive element
JL009615	TGACG-motif	TGACG	498	5	+	Hordeum vulgare	cis-acting regulatory element involved in the MeJA-responsiveness	MeJA-responsive element
JL009615	TGACG-motif	TGACG	965	5	+	Hordeum vulgare	cis-acting regulatory element involved in the MeJA-responsiveness	MeJA-responsive element
JL009615	TGACG-motif	TGACG	1006	5	+	Hordeum vulgare	cis-acting regulatory element involved in the MeJA-responsiveness	MeJA-responsive element
JL009615	TGACG-motif	TGACG	1162	5	+	Hordeum vulgare	cis-acting regulatory element involved in the MeJA-responsiveness	MeJA-responsive element
JL009615	TGACG-motif	TGACG	1310	5	-	Hordeum vulgare	cis-acting regulatory element involved in the MeJA-responsiveness	MeJA-responsive element
JL009709	CGTCA-motif	CGTCA	270	5	-	Hordeum vulgare	cis-acting regulatory element involved in the MeJA-responsiveness	MeJA-responsive element
JL009709	CGTCA-motif	CGTCA	395	5	+	Hordeum vulgare	cis-acting regulatory element involved in the MeJA-responsiveness	MeJA-responsive element
JL009709	TGACG-motif	TGACG	270	5	+	Hordeum vulgare	cis-acting regulatory element involved in the MeJA-responsiveness	MeJA-responsive element
JL009709	TGACG-motif	TGACG	395	5	-	Hordeum vulgare	cis-acting regulatory element involved in the MeJA-responsiveness	MeJA-responsive element
JL009854	CGTCA-motif	CGTCA	255	5	+	Hordeum vulgare	cis-acting regulatory element involved in the MeJA-responsiveness	MeJA-responsive element
JL009854	TGACG-motif	TGACG	255	5	-	Hordeum vulgare	cis-acting regulatory element involved in the MeJA-responsiveness	MeJA-responsive element
JL010334	TGACG-motif	TGACG	1172	5	-	Hordeum vulgare	cis-acting regulatory element involved in the MeJA-responsiveness	MeJA-responsive element
JL010334	TGACG-motif	TGACG	1825	5	-	Hordeum vulgare	cis-acting regulatory element involved in the MeJA-responsiveness	MeJA-responsive element
JL010334	CGTCA-motif	CGTCA	1172	5	+	Hordeum vulgare	cis-acting regulatory element involved in the MeJA-responsiveness	MeJA-responsive element
JL010334	CGTCA-motif	CGTCA	1825	5	+	Hordeum vulgare	cis-acting regulatory element involved in the MeJA-responsiveness	MeJA-responsive element
JL010459	CGTCA-motif	CGTCA	1819	5	+	Hordeum vulgare	cis-acting regulatory element involved in the MeJA-responsiveness	MeJA-responsive element
JL010459	TGACG-motif	TGACG	1819	5	-	Hordeum vulgare	cis-acting regulatory element involved in the MeJA-responsiveness	MeJA-responsive element
JL010538	TGACG-motif	TGACG	45	5	+	Hordeum vulgare	cis-acting regulatory element involved in the MeJA-responsiveness	MeJA-responsive element
JL010538	TGACG-motif	TGACG	310	5	+	Hordeum vulgare	cis-acting regulatory element involved in the MeJA-responsiveness	MeJA-responsive element
JL010538	TGACG-motif	TGACG	1295	5	+	Hordeum vulgare	cis-acting regulatory element involved in the MeJA-responsiveness	MeJA-responsive element
JL010538	CGTCA-motif	CGTCA	45	5	-	Hordeum vulgare	cis-acting regulatory element involved in the MeJA-responsiveness	MeJA-responsive element
JL010538	CGTCA-motif	CGTCA	310	5	-	Hordeum vulgare	cis-acting regulatory element involved in the MeJA-responsiveness	MeJA-responsive element
JL010538	CGTCA-motif	CGTCA	1295	5	-	Hordeum vulgare	cis-acting regulatory element involved in the MeJA-responsiveness	MeJA-responsive element
JL011134	TGACG-motif	TGACG	65	5	-	Hordeum vulgare	cis-acting regulatory element involved in the MeJA-responsiveness	MeJA-responsive element
JL011134	TGACG-motif	TGACG	395	5	+	Hordeum vulgare	cis-acting regulatory element involved in the MeJA-responsiveness	MeJA-responsive element
JL011134	TGACG-motif	TGACG	1115	5	+	Hordeum vulgare	cis-acting regulatory element involved in the MeJA-responsiveness	MeJA-responsive element
JL011134	CGTCA-motif	CGTCA	65	5	+	Hordeum vulgare	cis-acting regulatory element involved in the MeJA-responsiveness	MeJA-responsive element
JL011134	CGTCA-motif	CGTCA	395	5	-	Hordeum vulgare	cis-acting regulatory element involved in the MeJA-responsiveness	MeJA-responsive element
JL011134	CGTCA-motif	CGTCA	1115	5	-	Hordeum vulgare	cis-acting regulatory element involved in the MeJA-responsiveness	MeJA-responsive element
JL011367	CGTCA-motif	CGTCA	757	5	+	Hordeum vulgare	cis-acting regulatory element involved in the MeJA-responsiveness	MeJA-responsive element
JL011367	CGTCA-motif	CGTCA	1892	5	+	Hordeum vulgare	cis-acting regulatory element involved in the MeJA-responsiveness	MeJA-responsive element
JL011367	TGACG-motif	TGACG	757	5	-	Hordeum vulgare	cis-acting regulatory element involved in the MeJA-responsiveness	MeJA-responsive element
JL011367	TGACG-motif	TGACG	1892	5	-	Hordeum vulgare	cis-acting regulatory element involved in the MeJA-responsiveness	MeJA-responsive element
JL011562	CGTCA-motif	CGTCA	900	5	+	Hordeum vulgare	cis-acting regulatory element involved in the MeJA-responsiveness	MeJA-responsive element
JL011562	CGTCA-motif	CGTCA	1405	5	+	Hordeum vulgare	cis-acting regulatory element involved in the MeJA-responsiveness	MeJA-responsive element
JL011562	TGACG-motif	TGACG	900	5	-	Hordeum vulgare	cis-acting regulatory element involved in the MeJA-responsiveness	MeJA-responsive element
JL011562	TGACG-motif	TGACG	1405	5	-	Hordeum vulgare	cis-acting regulatory element involved in the MeJA-responsiveness	MeJA-responsive element
JL011578	TGACG-motif	TGACG	448	5	-	Hordeum vulgare	cis-acting regulatory element involved in the MeJA-responsiveness	MeJA-responsive element
JL011578	TGACG-motif	TGACG	1654	5	+	Hordeum vulgare	cis-acting regulatory element involved in the MeJA-responsiveness	MeJA-responsive element
JL011578	CGTCA-motif	CGTCA	448	5	+	Hordeum vulgare	cis-acting regulatory element involved in the MeJA-responsiveness	MeJA-responsive element
JL011578	CGTCA-motif	CGTCA	1654	5	-	Hordeum vulgare	cis-acting regulatory element involved in the MeJA-responsiveness	MeJA-responsive element
JL011873	TGACG-motif	TGACG	642	5	-	Hordeum vulgare	cis-acting regulatory element involved in the MeJA-responsiveness	MeJA-responsive element
JL011873	CGTCA-motif	CGTCA	642	5	+	Hordeum vulgare	cis-acting regulatory element involved in the MeJA-responsiveness	MeJA-responsive element
JL011874	TGACG-motif	TGACG	166	5	+	Hordeum vulgare	cis-acting regulatory element involved in the MeJA-responsiveness	MeJA-responsive element
JL011874	TGACG-motif	TGACG	226	5	+	Hordeum vulgare	cis-acting regulatory element involved in the MeJA-responsiveness	MeJA-responsive element
JL011874	TGACG-motif	TGACG	1113	5	+	Hordeum vulgare	cis-acting regulatory element involved in the MeJA-responsiveness	MeJA-responsive element
JL011874	TGACG-motif	TGACG	1142	5	-	Hordeum vulgare	cis-acting regulatory element involved in the MeJA-responsiveness	MeJA-responsive element
JL011874	TGACG-motif	TGACG	1548	5	+	Hordeum vulgare	cis-acting regulatory element involved in the MeJA-responsiveness	MeJA-responsive element
JL011874	CGTCA-motif	CGTCA	166	5	-	Hordeum vulgare	cis-acting regulatory element involved in the MeJA-responsiveness	MeJA-responsive element
JL011874	CGTCA-motif	CGTCA	226	5	-	Hordeum vulgare	cis-acting regulatory element involved in the MeJA-responsiveness	MeJA-responsive element
JL011874	CGTCA-motif	CGTCA	1113	5	-	Hordeum vulgare	cis-acting regulatory element involved in the MeJA-responsiveness	MeJA-responsive element
JL011874	CGTCA-motif	CGTCA	1142	5	+	Hordeum vulgare	cis-acting regulatory element involved in the MeJA-responsiveness	MeJA-responsive element
JL011874	CGTCA-motif	CGTCA	1548	5	-	Hordeum vulgare	cis-acting regulatory element involved in the MeJA-responsiveness	MeJA-responsive element
JL012058	TGACG-motif	TGACG	1729	5	-	Hordeum vulgare	cis-acting regulatory element involved in the MeJA-responsiveness	MeJA-responsive element
JL012058	TGACG-motif	TGACG	1972	5	+	Hordeum vulgare	cis-acting regulatory element involved in the MeJA-responsiveness	MeJA-responsive element
JL012058	CGTCA-motif	CGTCA	1729	5	+	Hordeum vulgare	cis-acting regulatory element involved in the MeJA-responsiveness	MeJA-responsive element
JL012058	CGTCA-motif	CGTCA	1972	5	-	Hordeum vulgare	cis-acting regulatory element involved in the MeJA-responsiveness	MeJA-responsive element
JL012220	TGACG-motif	TGACG	159	5	-	Hordeum vulgare	cis-acting regulatory element involved in the MeJA-responsiveness	MeJA-responsive element
JL012220	TGACG-motif	TGACG	284	5	-	Hordeum vulgare	cis-acting regulatory element involved in the MeJA-responsiveness	MeJA-responsive element
JL012220	CGTCA-motif	CGTCA	159	5	+	Hordeum vulgare	cis-acting regulatory element involved in the MeJA-responsiveness	MeJA-responsive element
JL012220	CGTCA-motif	CGTCA	284	5	+	Hordeum vulgare	cis-acting regulatory element involved in the MeJA-responsiveness	MeJA-responsive element
JL012294	CGTCA-motif	CGTCA	1212	5	+	Hordeum vulgare	cis-acting regulatory element involved in the MeJA-responsiveness	MeJA-responsive element
JL012294	CGTCA-motif	CGTCA	1580	5	-	Hordeum vulgare	cis-acting regulatory element involved in the MeJA-responsiveness	MeJA-responsive element
JL012294	CGTCA-motif	CGTCA	1934	5	-	Hordeum vulgare	cis-acting regulatory element involved in the MeJA-responsiveness	MeJA-responsive element
JL012294	TGACG-motif	TGACG	1212	5	-	Hordeum vulgare	cis-acting regulatory element involved in the MeJA-responsiveness	MeJA-responsive element
JL012294	TGACG-motif	TGACG	1580	5	+	Hordeum vulgare	cis-acting regulatory element involved in the MeJA-responsiveness	MeJA-responsive element
JL012294	TGACG-motif	TGACG	1934	5	+	Hordeum vulgare	cis-acting regulatory element involved in the MeJA-responsiveness	MeJA-responsive element
JL012404	TGACG-motif	TGACG	1346	5	+	Hordeum vulgare	cis-acting regulatory element involved in the MeJA-responsiveness	MeJA-responsive element
JL012404	CGTCA-motif	CGTCA	1346	5	-	Hordeum vulgare	cis-acting regulatory element involved in the MeJA-responsiveness	MeJA-responsive element
JL012406	CGTCA-motif	CGTCA	478	5	+	Hordeum vulgare	cis-acting regulatory element involved in the MeJA-responsiveness	MeJA-responsive element
JL012406	CGTCA-motif	CGTCA	508	5	-	Hordeum vulgare	cis-acting regulatory element involved in the MeJA-responsiveness	MeJA-responsive element
JL012406	CGTCA-motif	CGTCA	601	5	-	Hordeum vulgare	cis-acting regulatory element involved in the MeJA-responsiveness	MeJA-responsive element
JL012406	CGTCA-motif	CGTCA	694	5	-	Hordeum vulgare	cis-acting regulatory element involved in the MeJA-responsiveness	MeJA-responsive element
JL012406	TGACG-motif	TGACG	478	5	-	Hordeum vulgare	cis-acting regulatory element involved in the MeJA-responsiveness	MeJA-responsive element
JL012406	TGACG-motif	TGACG	508	5	+	Hordeum vulgare	cis-acting regulatory element involved in the MeJA-responsiveness	MeJA-responsive element
JL012406	TGACG-motif	TGACG	601	5	+	Hordeum vulgare	cis-acting regulatory element involved in the MeJA-responsiveness	MeJA-responsive element
JL012406	TGACG-motif	TGACG	694	5	+	Hordeum vulgare	cis-acting regulatory element involved in the MeJA-responsiveness	MeJA-responsive element
JL012410	CGTCA-motif	CGTCA	1561	5	-	Hordeum vulgare	cis-acting regulatory element involved in the MeJA-responsiveness	MeJA-responsive element
JL012410	TGACG-motif	TGACG	1561	5	+	Hordeum vulgare	cis-acting regulatory element involved in the MeJA-responsiveness	MeJA-responsive element
JL012450	TGACG-motif	TGACG	415	5	-	Hordeum vulgare	cis-acting regulatory element involved in the MeJA-responsiveness	MeJA-responsive element
JL012450	TGACG-motif	TGACG	697	5	-	Hordeum vulgare	cis-acting regulatory element involved in the MeJA-responsiveness	MeJA-responsive element
JL012450	TGACG-motif	TGACG	1149	5	-	Hordeum vulgare	cis-acting regulatory element involved in the MeJA-responsiveness	MeJA-responsive element
JL012450	TGACG-motif	TGACG	1526	5	+	Hordeum vulgare	cis-acting regulatory element involved in the MeJA-responsiveness	MeJA-responsive element
JL012450	TGACG-motif	TGACG	1802	5	+	Hordeum vulgare	cis-acting regulatory element involved in the MeJA-responsiveness	MeJA-responsive element
JL012450	CGTCA-motif	CGTCA	415	5	+	Hordeum vulgare	cis-acting regulatory element involved in the MeJA-responsiveness	MeJA-responsive element
JL012450	CGTCA-motif	CGTCA	697	5	+	Hordeum vulgare	cis-acting regulatory element involved in the MeJA-responsiveness	MeJA-responsive element
JL012450	CGTCA-motif	CGTCA	1149	5	+	Hordeum vulgare	cis-acting regulatory element involved in the MeJA-responsiveness	MeJA-responsive element
JL012450	CGTCA-motif	CGTCA	1526	5	-	Hordeum vulgare	cis-acting regulatory element involved in the MeJA-responsiveness	MeJA-responsive element
JL012450	CGTCA-motif	CGTCA	1802	5	-	Hordeum vulgare	cis-acting regulatory element involved in the MeJA-responsiveness	MeJA-responsive element
JL012659	TGACG-motif	TGACG	1558	5	-	Hordeum vulgare	cis-acting regulatory element involved in the MeJA-responsiveness	MeJA-responsive element
JL012659	CGTCA-motif	CGTCA	1558	5	+	Hordeum vulgare	cis-acting regulatory element involved in the MeJA-responsiveness	MeJA-responsive element
JL013385	CGTCA-motif	CGTCA	1785	5	+	Hordeum vulgare	cis-acting regulatory element involved in the MeJA-responsiveness	MeJA-responsive element
JL013385	TGACG-motif	TGACG	1785	5	-	Hordeum vulgare	cis-acting regulatory element involved in the MeJA-responsiveness	MeJA-responsive element
JL013493	TGACG-motif	TGACG	416	5	-	Hordeum vulgare	cis-acting regulatory element involved in the MeJA-responsiveness	MeJA-responsive element
JL013493	CGTCA-motif	CGTCA	416	5	+	Hordeum vulgare	cis-acting regulatory element involved in the MeJA-responsiveness	MeJA-responsive element
JL013496	CGTCA-motif	CGTCA	1238	5	+	Hordeum vulgare	cis-acting regulatory element involved in the MeJA-responsiveness	MeJA-responsive element
JL013496	TGACG-motif	TGACG	1238	5	-	Hordeum vulgare	cis-acting regulatory element involved in the MeJA-responsiveness	MeJA-responsive element
JL013810	TGACG-motif	TGACG	834	5	+	Hordeum vulgare	cis-acting regulatory element involved in the MeJA-responsiveness	MeJA-responsive element
JL013810	TGACG-motif	TGACG	1780	5	-	Hordeum vulgare	cis-acting regulatory element involved in the MeJA-responsiveness	MeJA-responsive element
JL013810	CGTCA-motif	CGTCA	834	5	-	Hordeum vulgare	cis-acting regulatory element involved in the MeJA-responsiveness	MeJA-responsive element
JL013810	CGTCA-motif	CGTCA	1780	5	+	Hordeum vulgare	cis-acting regulatory element involved in the MeJA-responsiveness	MeJA-responsive element
JL013988	TGACG-motif	TGACG	790	5	+	Hordeum vulgare	cis-acting regulatory element involved in the MeJA-responsiveness	MeJA-responsive element
JL013988	CGTCA-motif	CGTCA	790	5	-	Hordeum vulgare	cis-acting regulatory element involved in the MeJA-responsiveness	MeJA-responsive element
JL013989	TGACG-motif	TGACG	1300	5	+	Hordeum vulgare	cis-acting regulatory element involved in the MeJA-responsiveness	MeJA-responsive element
JL013989	TGACG-motif	TGACG	1316	5	-	Hordeum vulgare	cis-acting regulatory element involved in the MeJA-responsiveness	MeJA-responsive element
JL013989	TGACG-motif	TGACG	1369	5	+	Hordeum vulgare	cis-acting regulatory element involved in the MeJA-responsiveness	MeJA-responsive element
JL013989	TGACG-motif	TGACG	1529	5	-	Hordeum vulgare	cis-acting regulatory element involved in the MeJA-responsiveness	MeJA-responsive element
JL013989	TGACG-motif	TGACG	1539	5	-	Hordeum vulgare	cis-acting regulatory element involved in the MeJA-responsiveness	MeJA-responsive element
JL013989	TGACG-motif	TGACG	1625	5	+	Hordeum vulgare	cis-acting regulatory element involved in the MeJA-responsiveness	MeJA-responsive element
JL013989	CGTCA-motif	CGTCA	1300	5	-	Hordeum vulgare	cis-acting regulatory element involved in the MeJA-responsiveness	MeJA-responsive element
JL013989	CGTCA-motif	CGTCA	1316	5	+	Hordeum vulgare	cis-acting regulatory element involved in the MeJA-responsiveness	MeJA-responsive element
JL013989	CGTCA-motif	CGTCA	1369	5	-	Hordeum vulgare	cis-acting regulatory element involved in the MeJA-responsiveness	MeJA-responsive element
JL013989	CGTCA-motif	CGTCA	1529	5	+	Hordeum vulgare	cis-acting regulatory element involved in the MeJA-responsiveness	MeJA-responsive element
JL013989	CGTCA-motif	CGTCA	1539	5	+	Hordeum vulgare	cis-acting regulatory element involved in the MeJA-responsiveness	MeJA-responsive element
JL013989	CGTCA-motif	CGTCA	1625	5	-	Hordeum vulgare	cis-acting regulatory element involved in the MeJA-responsiveness	MeJA-responsive element
JL014083	CGTCA-motif	CGTCA	1298	5	+	Hordeum vulgare	cis-acting regulatory element involved in the MeJA-responsiveness	MeJA-responsive element
JL014083	TGACG-motif	TGACG	1298	5	-	Hordeum vulgare	cis-acting regulatory element involved in the MeJA-responsiveness	MeJA-responsive element
JL014403	CGTCA-motif	CGTCA	915	5	-	Hordeum vulgare	cis-acting regulatory element involved in the MeJA-responsiveness	MeJA-responsive element
JL014403	TGACG-motif	TGACG	915	5	+	Hordeum vulgare	cis-acting regulatory element involved in the MeJA-responsiveness	MeJA-responsive element
JL014780	CGTCA-motif	CGTCA	113	5	-	Hordeum vulgare	cis-acting regulatory element involved in the MeJA-responsiveness	MeJA-responsive element
JL014780	CGTCA-motif	CGTCA	383	5	+	Hordeum vulgare	cis-acting regulatory element involved in the MeJA-responsiveness	MeJA-responsive element
JL014780	CGTCA-motif	CGTCA	410	5	+	Hordeum vulgare	cis-acting regulatory element involved in the MeJA-responsiveness	MeJA-responsive element
JL014780	CGTCA-motif	CGTCA	735	5	+	Hordeum vulgare	cis-acting regulatory element involved in the MeJA-responsiveness	MeJA-responsive element
JL014780	CGTCA-motif	CGTCA	1883	5	-	Hordeum vulgare	cis-acting regulatory element involved in the MeJA-responsiveness	MeJA-responsive element
JL014780	TGACG-motif	TGACG	113	5	+	Hordeum vulgare	cis-acting regulatory element involved in the MeJA-responsiveness	MeJA-responsive element
JL014780	TGACG-motif	TGACG	383	5	-	Hordeum vulgare	cis-acting regulatory element involved in the MeJA-responsiveness	MeJA-responsive element
JL014780	TGACG-motif	TGACG	410	5	-	Hordeum vulgare	cis-acting regulatory element involved in the MeJA-responsiveness	MeJA-responsive element
JL014780	TGACG-motif	TGACG	735	5	-	Hordeum vulgare	cis-acting regulatory element involved in the MeJA-responsiveness	MeJA-responsive element
JL014780	TGACG-motif	TGACG	1883	5	+	Hordeum vulgare	cis-acting regulatory element involved in the MeJA-responsiveness	MeJA-responsive element
JL014824	CGTCA-motif	CGTCA	786	5	-	Hordeum vulgare	cis-acting regulatory element involved in the MeJA-responsiveness	MeJA-responsive element
JL014824	CGTCA-motif	CGTCA	1440	5	+	Hordeum vulgare	cis-acting regulatory element involved in the MeJA-responsiveness	MeJA-responsive element
JL014824	TGACG-motif	TGACG	786	5	+	Hordeum vulgare	cis-acting regulatory element involved in the MeJA-responsiveness	MeJA-responsive element
JL014824	TGACG-motif	TGACG	1440	5	-	Hordeum vulgare	cis-acting regulatory element involved in the MeJA-responsiveness	MeJA-responsive element
JL014959	CGTCA-motif	CGTCA	375	5	-	Hordeum vulgare	cis-acting regulatory element involved in the MeJA-responsiveness	MeJA-responsive element
JL014959	CGTCA-motif	CGTCA	1844	5	+	Hordeum vulgare	cis-acting regulatory element involved in the MeJA-responsiveness	MeJA-responsive element
JL014959	CGTCA-motif	CGTCA	1975	5	+	Hordeum vulgare	cis-acting regulatory element involved in the MeJA-responsiveness	MeJA-responsive element
JL014959	TGACG-motif	TGACG	375	5	+	Hordeum vulgare	cis-acting regulatory element involved in the MeJA-responsiveness	MeJA-responsive element
JL014959	TGACG-motif	TGACG	1844	5	-	Hordeum vulgare	cis-acting regulatory element involved in the MeJA-responsiveness	MeJA-responsive element
JL014959	TGACG-motif	TGACG	1975	5	-	Hordeum vulgare	cis-acting regulatory element involved in the MeJA-responsiveness	MeJA-responsive element
JL015191	TGACG-motif	TGACG	641	5	+	Hordeum vulgare	cis-acting regulatory element involved in the MeJA-responsiveness	MeJA-responsive element
JL015191	TGACG-motif	TGACG	868	5	+	Hordeum vulgare	cis-acting regulatory element involved in the MeJA-responsiveness	MeJA-responsive element
JL015191	TGACG-motif	TGACG	1166	5	-	Hordeum vulgare	cis-acting regulatory element involved in the MeJA-responsiveness	MeJA-responsive element
JL015191	TGACG-motif	TGACG	1742	5	-	Hordeum vulgare	cis-acting regulatory element involved in the MeJA-responsiveness	MeJA-responsive element
JL015191	TGACG-motif	TGACG	1764	5	-	Hordeum vulgare	cis-acting regulatory element involved in the MeJA-responsiveness	MeJA-responsive element
JL015191	CGTCA-motif	CGTCA	641	5	-	Hordeum vulgare	cis-acting regulatory element involved in the MeJA-responsiveness	MeJA-responsive element
JL015191	CGTCA-motif	CGTCA	868	5	-	Hordeum vulgare	cis-acting regulatory element involved in the MeJA-responsiveness	MeJA-responsive element
JL015191	CGTCA-motif	CGTCA	1166	5	+	Hordeum vulgare	cis-acting regulatory element involved in the MeJA-responsiveness	MeJA-responsive element
JL015191	CGTCA-motif	CGTCA	1742	5	+	Hordeum vulgare	cis-acting regulatory element involved in the MeJA-responsiveness	MeJA-responsive element
JL015191	CGTCA-motif	CGTCA	1764	5	+	Hordeum vulgare	cis-acting regulatory element involved in the MeJA-responsiveness	MeJA-responsive element
JL015356	CGTCA-motif	CGTCA	189	5	+	Hordeum vulgare	cis-acting regulatory element involved in the MeJA-responsiveness	MeJA-responsive element
JL015356	CGTCA-motif	CGTCA	395	5	+	Hordeum vulgare	cis-acting regulatory element involved in the MeJA-responsiveness	MeJA-responsive element
JL015356	CGTCA-motif	CGTCA	923	5	+	Hordeum vulgare	cis-acting regulatory element involved in the MeJA-responsiveness	MeJA-responsive element
JL015356	CGTCA-motif	CGTCA	1129	5	+	Hordeum vulgare	cis-acting regulatory element involved in the MeJA-responsiveness	MeJA-responsive element
JL015356	CGTCA-motif	CGTCA	1504	5	+	Hordeum vulgare	cis-acting regulatory element involved in the MeJA-responsiveness	MeJA-responsive element
JL015356	CGTCA-motif	CGTCA	1858	5	+	Hordeum vulgare	cis-acting regulatory element involved in the MeJA-responsiveness	MeJA-responsive element
JL015356	CGTCA-motif	CGTCA	1933	5	-	Hordeum vulgare	cis-acting regulatory element involved in the MeJA-responsiveness	MeJA-responsive element
JL015356	TGACG-motif	TGACG	189	5	-	Hordeum vulgare	cis-acting regulatory element involved in the MeJA-responsiveness	MeJA-responsive element
JL015356	TGACG-motif	TGACG	395	5	-	Hordeum vulgare	cis-acting regulatory element involved in the MeJA-responsiveness	MeJA-responsive element
JL015356	TGACG-motif	TGACG	923	5	-	Hordeum vulgare	cis-acting regulatory element involved in the MeJA-responsiveness	MeJA-responsive element
JL015356	TGACG-motif	TGACG	1129	5	-	Hordeum vulgare	cis-acting regulatory element involved in the MeJA-responsiveness	MeJA-responsive element
JL015356	TGACG-motif	TGACG	1504	5	-	Hordeum vulgare	cis-acting regulatory element involved in the MeJA-responsiveness	MeJA-responsive element
JL015356	TGACG-motif	TGACG	1858	5	-	Hordeum vulgare	cis-acting regulatory element involved in the MeJA-responsiveness	MeJA-responsive element
JL015356	TGACG-motif	TGACG	1933	5	+	Hordeum vulgare	cis-acting regulatory element involved in the MeJA-responsiveness	MeJA-responsive element
JL016473	CGTCA-motif	CGTCA	585	5	+	Hordeum vulgare	cis-acting regulatory element involved in the MeJA-responsiveness	MeJA-responsive element
JL016473	CGTCA-motif	CGTCA	1201	5	+	Hordeum vulgare	cis-acting regulatory element involved in the MeJA-responsiveness	MeJA-responsive element
JL016473	CGTCA-motif	CGTCA	1213	5	+	Hordeum vulgare	cis-acting regulatory element involved in the MeJA-responsiveness	MeJA-responsive element
JL016473	CGTCA-motif	CGTCA	1225	5	+	Hordeum vulgare	cis-acting regulatory element involved in the MeJA-responsiveness	MeJA-responsive element
JL016473	CGTCA-motif	CGTCA	1237	5	+	Hordeum vulgare	cis-acting regulatory element involved in the MeJA-responsiveness	MeJA-responsive element
JL016473	CGTCA-motif	CGTCA	1696	5	+	Hordeum vulgare	cis-acting regulatory element involved in the MeJA-responsiveness	MeJA-responsive element
JL016473	TGACG-motif	TGACG	585	5	-	Hordeum vulgare	cis-acting regulatory element involved in the MeJA-responsiveness	MeJA-responsive element
JL016473	TGACG-motif	TGACG	1201	5	-	Hordeum vulgare	cis-acting regulatory element involved in the MeJA-responsiveness	MeJA-responsive element
JL016473	TGACG-motif	TGACG	1213	5	-	Hordeum vulgare	cis-acting regulatory element involved in the MeJA-responsiveness	MeJA-responsive element
JL016473	TGACG-motif	TGACG	1225	5	-	Hordeum vulgare	cis-acting regulatory element involved in the MeJA-responsiveness	MeJA-responsive element
JL016473	TGACG-motif	TGACG	1237	5	-	Hordeum vulgare	cis-acting regulatory element involved in the MeJA-responsiveness	MeJA-responsive element
JL016473	TGACG-motif	TGACG	1696	5	-	Hordeum vulgare	cis-acting regulatory element involved in the MeJA-responsiveness	MeJA-responsive element
JL017095	TGACG-motif	TGACG	98	5	-	Hordeum vulgare	cis-acting regulatory element involved in the MeJA-responsiveness	MeJA-responsive element
JL017095	CGTCA-motif	CGTCA	98	5	+	Hordeum vulgare	cis-acting regulatory element involved in the MeJA-responsiveness	MeJA-responsive element
JL017467	CGTCA-motif	CGTCA	511	5	+	Hordeum vulgare	cis-acting regulatory element involved in the MeJA-responsiveness	MeJA-responsive element
JL017467	CGTCA-motif	CGTCA	741	5	+	Hordeum vulgare	cis-acting regulatory element involved in the MeJA-responsiveness	MeJA-responsive element
JL017467	TGACG-motif	TGACG	511	5	-	Hordeum vulgare	cis-acting regulatory element involved in the MeJA-responsiveness	MeJA-responsive element
JL017467	TGACG-motif	TGACG	741	5	-	Hordeum vulgare	cis-acting regulatory element involved in the MeJA-responsiveness	MeJA-responsive element
JL017494	TGACG-motif	TGACG	229	5	+	Hordeum vulgare	cis-acting regulatory element involved in the MeJA-responsiveness	MeJA-responsive element
JL017494	CGTCA-motif	CGTCA	229	5	-	Hordeum vulgare	cis-acting regulatory element involved in the MeJA-responsiveness	MeJA-responsive element
JL018074	TGACG-motif	TGACG	163	5	+	Hordeum vulgare	cis-acting regulatory element involved in the MeJA-responsiveness	MeJA-responsive element
JL018074	TGACG-motif	TGACG	187	5	+	Hordeum vulgare	cis-acting regulatory element involved in the MeJA-responsiveness	MeJA-responsive element
JL018074	TGACG-motif	TGACG	199	5	+	Hordeum vulgare	cis-acting regulatory element involved in the MeJA-responsiveness	MeJA-responsive element
JL018074	TGACG-motif	TGACG	211	5	+	Hordeum vulgare	cis-acting regulatory element involved in the MeJA-responsiveness	MeJA-responsive element
JL018074	TGACG-motif	TGACG	318	5	+	Hordeum vulgare	cis-acting regulatory element involved in the MeJA-responsiveness	MeJA-responsive element
JL018074	TGACG-motif	TGACG	604	5	-	Hordeum vulgare	cis-acting regulatory element involved in the MeJA-responsiveness	MeJA-responsive element
JL018074	CGTCA-motif	CGTCA	163	5	-	Hordeum vulgare	cis-acting regulatory element involved in the MeJA-responsiveness	MeJA-responsive element
JL018074	CGTCA-motif	CGTCA	187	5	-	Hordeum vulgare	cis-acting regulatory element involved in the MeJA-responsiveness	MeJA-responsive element
JL018074	CGTCA-motif	CGTCA	199	5	-	Hordeum vulgare	cis-acting regulatory element involved in the MeJA-responsiveness	MeJA-responsive element
JL018074	CGTCA-motif	CGTCA	211	5	-	Hordeum vulgare	cis-acting regulatory element involved in the MeJA-responsiveness	MeJA-responsive element
JL018074	CGTCA-motif	CGTCA	318	5	-	Hordeum vulgare	cis-acting regulatory element involved in the MeJA-responsiveness	MeJA-responsive element
JL018074	CGTCA-motif	CGTCA	604	5	+	Hordeum vulgare	cis-acting regulatory element involved in the MeJA-responsiveness	MeJA-responsive element
JL018196	CGTCA-motif	CGTCA	1934	5	+	Hordeum vulgare	cis-acting regulatory element involved in the MeJA-responsiveness	MeJA-responsive element
JL018196	TGACG-motif	TGACG	1934	5	-	Hordeum vulgare	cis-acting regulatory element involved in the MeJA-responsiveness	MeJA-responsive element
JL018265	CGTCA-motif	CGTCA	826	5	-	Hordeum vulgare	cis-acting regulatory element involved in the MeJA-responsiveness	MeJA-responsive element
JL018265	TGACG-motif	TGACG	826	5	+	Hordeum vulgare	cis-acting regulatory element involved in the MeJA-responsiveness	MeJA-responsive element
JL019017	CGTCA-motif	CGTCA	83	5	+	Hordeum vulgare	cis-acting regulatory element involved in the MeJA-responsiveness	MeJA-responsive element
JL019017	CGTCA-motif	CGTCA	1320	5	-	Hordeum vulgare	cis-acting regulatory element involved in the MeJA-responsiveness	MeJA-responsive element
JL019017	CGTCA-motif	CGTCA	1788	5	-	Hordeum vulgare	cis-acting regulatory element involved in the MeJA-responsiveness	MeJA-responsive element
JL019017	TGACG-motif	TGACG	83	5	-	Hordeum vulgare	cis-acting regulatory element involved in the MeJA-responsiveness	MeJA-responsive element
JL019017	TGACG-motif	TGACG	1320	5	+	Hordeum vulgare	cis-acting regulatory element involved in the MeJA-responsiveness	MeJA-responsive element
JL019017	TGACG-motif	TGACG	1788	5	+	Hordeum vulgare	cis-acting regulatory element involved in the MeJA-responsiveness	MeJA-responsive element
JL019328	CGTCA-motif	CGTCA	244	5	+	Hordeum vulgare	cis-acting regulatory element involved in the MeJA-responsiveness	MeJA-responsive element
JL019328	CGTCA-motif	CGTCA	1779	5	-	Hordeum vulgare	cis-acting regulatory element involved in the MeJA-responsiveness	MeJA-responsive element
JL019328	CGTCA-motif	CGTCA	1815	5	-	Hordeum vulgare	cis-acting regulatory element involved in the MeJA-responsiveness	MeJA-responsive element
JL019328	TGACG-motif	TGACG	244	5	-	Hordeum vulgare	cis-acting regulatory element involved in the MeJA-responsiveness	MeJA-responsive element
JL019328	TGACG-motif	TGACG	1779	5	+	Hordeum vulgare	cis-acting regulatory element involved in the MeJA-responsiveness	MeJA-responsive element
JL019328	TGACG-motif	TGACG	1815	5	+	Hordeum vulgare	cis-acting regulatory element involved in the MeJA-responsiveness	MeJA-responsive element
JL019618	TGACG-motif	TGACG	182	5	-	Hordeum vulgare	cis-acting regulatory element involved in the MeJA-responsiveness	MeJA-responsive element
JL019618	CGTCA-motif	CGTCA	182	5	+	Hordeum vulgare	cis-acting regulatory element involved in the MeJA-responsiveness	MeJA-responsive element
JL019693	TGACG-motif	TGACG	112	5	+	Hordeum vulgare	cis-acting regulatory element involved in the MeJA-responsiveness	MeJA-responsive element
JL019693	CGTCA-motif	CGTCA	112	5	-	Hordeum vulgare	cis-acting regulatory element involved in the MeJA-responsiveness	MeJA-responsive element
JL019993	TGACG-motif	TGACG	415	5	-	Hordeum vulgare	cis-acting regulatory element involved in the MeJA-responsiveness	MeJA-responsive element
JL019993	TGACG-motif	TGACG	460	5	-	Hordeum vulgare	cis-acting regulatory element involved in the MeJA-responsiveness	MeJA-responsive element
JL019993	TGACG-motif	TGACG	1704	5	-	Hordeum vulgare	cis-acting regulatory element involved in the MeJA-responsiveness	MeJA-responsive element
JL019993	CGTCA-motif	CGTCA	415	5	+	Hordeum vulgare	cis-acting regulatory element involved in the MeJA-responsiveness	MeJA-responsive element
JL019993	CGTCA-motif	CGTCA	460	5	+	Hordeum vulgare	cis-acting regulatory element involved in the MeJA-responsiveness	MeJA-responsive element
JL019993	CGTCA-motif	CGTCA	1704	5	+	Hordeum vulgare	cis-acting regulatory element involved in the MeJA-responsiveness	MeJA-responsive element
JL020742	CGTCA-motif	CGTCA	1630	5	+	Hordeum vulgare	cis-acting regulatory element involved in the MeJA-responsiveness	MeJA-responsive element
JL020742	TGACG-motif	TGACG	1630	5	-	Hordeum vulgare	cis-acting regulatory element involved in the MeJA-responsiveness	MeJA-responsive element
JL021250	TGACG-motif	TGACG	178	5	-	Hordeum vulgare	cis-acting regulatory element involved in the MeJA-responsiveness	MeJA-responsive element
JL021250	CGTCA-motif	CGTCA	178	5	+	Hordeum vulgare	cis-acting regulatory element involved in the MeJA-responsiveness	MeJA-responsive element
JL021727	CGTCA-motif	CGTCA	1179	5	+	Hordeum vulgare	cis-acting regulatory element involved in the MeJA-responsiveness	MeJA-responsive element
JL021727	TGACG-motif	TGACG	1179	5	-	Hordeum vulgare	cis-acting regulatory element involved in the MeJA-responsiveness	MeJA-responsive element
JL021998	CGTCA-motif	CGTCA	46	5	-	Hordeum vulgare	cis-acting regulatory element involved in the MeJA-responsiveness	MeJA-responsive element
JL021998	CGTCA-motif	CGTCA	1199	5	+	Hordeum vulgare	cis-acting regulatory element involved in the MeJA-responsiveness	MeJA-responsive element
JL021998	TGACG-motif	TGACG	46	5	+	Hordeum vulgare	cis-acting regulatory element involved in the MeJA-responsiveness	MeJA-responsive element
JL021998	TGACG-motif	TGACG	1199	5	-	Hordeum vulgare	cis-acting regulatory element involved in the MeJA-responsiveness	MeJA-responsive element
JL021999	CGTCA-motif	CGTCA	1203	5	-	Hordeum vulgare	cis-acting regulatory element involved in the MeJA-responsiveness	MeJA-responsive element
JL021999	CGTCA-motif	CGTCA	1233	5	-	Hordeum vulgare	cis-acting regulatory element involved in the MeJA-responsiveness	MeJA-responsive element
JL021999	TGACG-motif	TGACG	1203	5	+	Hordeum vulgare	cis-acting regulatory element involved in the MeJA-responsiveness	MeJA-responsive element
JL021999	TGACG-motif	TGACG	1233	5	+	Hordeum vulgare	cis-acting regulatory element involved in the MeJA-responsiveness	MeJA-responsive element
JL022041	CGTCA-motif	CGTCA	1148	5	+	Hordeum vulgare	cis-acting regulatory element involved in the MeJA-responsiveness	MeJA-responsive element
JL022041	TGACG-motif	TGACG	1148	5	-	Hordeum vulgare	cis-acting regulatory element involved in the MeJA-responsiveness	MeJA-responsive element
JL022805	CGTCA-motif	CGTCA	1735	5	+	Hordeum vulgare	cis-acting regulatory element involved in the MeJA-responsiveness	MeJA-responsive element
JL022805	TGACG-motif	TGACG	1735	5	-	Hordeum vulgare	cis-acting regulatory element involved in the MeJA-responsiveness	MeJA-responsive element
JL024259	CGTCA-motif	CGTCA	1033	5	+	Hordeum vulgare	cis-acting regulatory element involved in the MeJA-responsiveness	MeJA-responsive element
JL024259	TGACG-motif	TGACG	1033	5	-	Hordeum vulgare	cis-acting regulatory element involved in the MeJA-responsiveness	MeJA-responsive element
JL024260	CGTCA-motif	CGTCA	588	5	+	Hordeum vulgare	cis-acting regulatory element involved in the MeJA-responsiveness	MeJA-responsive element
JL024260	TGACG-motif	TGACG	588	5	-	Hordeum vulgare	cis-acting regulatory element involved in the MeJA-responsiveness	MeJA-responsive element
JL024811	CGTCA-motif	CGTCA	244	5	+	Hordeum vulgare	cis-acting regulatory element involved in the MeJA-responsiveness	MeJA-responsive element
JL024811	CGTCA-motif	CGTCA	1781	5	-	Hordeum vulgare	cis-acting regulatory element involved in the MeJA-responsiveness	MeJA-responsive element
JL024811	CGTCA-motif	CGTCA	1817	5	-	Hordeum vulgare	cis-acting regulatory element involved in the MeJA-responsiveness	MeJA-responsive element
JL024811	TGACG-motif	TGACG	244	5	-	Hordeum vulgare	cis-acting regulatory element involved in the MeJA-responsiveness	MeJA-responsive element
JL024811	TGACG-motif	TGACG	1781	5	+	Hordeum vulgare	cis-acting regulatory element involved in the MeJA-responsiveness	MeJA-responsive element
JL024811	TGACG-motif	TGACG	1817	5	+	Hordeum vulgare	cis-acting regulatory element involved in the MeJA-responsiveness	MeJA-responsive element
JL024896	TGACG-motif	TGACG	78	5	+	Hordeum vulgare	cis-acting regulatory element involved in the MeJA-responsiveness	MeJA-responsive element
JL024896	CGTCA-motif	CGTCA	78	5	-	Hordeum vulgare	cis-acting regulatory element involved in the MeJA-responsiveness	MeJA-responsive element
JL027911	CGTCA-motif	CGTCA	16	5	-	Hordeum vulgare	cis-acting regulatory element involved in the MeJA-responsiveness	MeJA-responsive element
JL027911	CGTCA-motif	CGTCA	1860	5	+	Hordeum vulgare	cis-acting regulatory element involved in the MeJA-responsiveness	MeJA-responsive element
JL027911	TGACG-motif	TGACG	16	5	+	Hordeum vulgare	cis-acting regulatory element involved in the MeJA-responsiveness	MeJA-responsive element
JL027911	TGACG-motif	TGACG	1860	5	-	Hordeum vulgare	cis-acting regulatory element involved in the MeJA-responsiveness	MeJA-responsive element
JL028084	TGACG-motif	TGACG	287	5	+	Hordeum vulgare	cis-acting regulatory element involved in the MeJA-responsiveness	MeJA-responsive element
JL028084	TGACG-motif	TGACG	1183	5	+	Hordeum vulgare	cis-acting regulatory element involved in the MeJA-responsiveness	MeJA-responsive element
JL028084	TGACG-motif	TGACG	1908	5	-	Hordeum vulgare	cis-acting regulatory element involved in the MeJA-responsiveness	MeJA-responsive element
JL028084	CGTCA-motif	CGTCA	287	5	-	Hordeum vulgare	cis-acting regulatory element involved in the MeJA-responsiveness	MeJA-responsive element
JL028084	CGTCA-motif	CGTCA	1183	5	-	Hordeum vulgare	cis-acting regulatory element involved in the MeJA-responsiveness	MeJA-responsive element
JL028084	CGTCA-motif	CGTCA	1908	5	+	Hordeum vulgare	cis-acting regulatory element involved in the MeJA-responsiveness	MeJA-responsive element
JL028112	CGTCA-motif	CGTCA	250	5	+	Hordeum vulgare	cis-acting regulatory element involved in the MeJA-responsiveness	MeJA-responsive element
JL028112	CGTCA-motif	CGTCA	1781	5	-	Hordeum vulgare	cis-acting regulatory element involved in the MeJA-responsiveness	MeJA-responsive element
JL028112	CGTCA-motif	CGTCA	1817	5	-	Hordeum vulgare	cis-acting regulatory element involved in the MeJA-responsiveness	MeJA-responsive element
JL028112	TGACG-motif	TGACG	250	5	-	Hordeum vulgare	cis-acting regulatory element involved in the MeJA-responsiveness	MeJA-responsive element
JL028112	TGACG-motif	TGACG	1781	5	+	Hordeum vulgare	cis-acting regulatory element involved in the MeJA-responsiveness	MeJA-responsive element
JL028112	TGACG-motif	TGACG	1817	5	+	Hordeum vulgare	cis-acting regulatory element involved in the MeJA-responsiveness	MeJA-responsive element
JL000456	ABRE	ACGTG	1122	5	-	Arabidopsis thaliana	cis-acting element involved in the abscisic acid responsiveness	abscisic acid-responsive element
JL000456	ABRE	AACCCGG	1330	7	+	Arabidopsis thaliana	cis-acting element involved in the abscisic acid responsiveness	abscisic acid-responsive element
JL000456	ABRE	ACGTG	1505	5	-	Arabidopsis thaliana	cis-acting element involved in the abscisic acid responsiveness	abscisic acid-responsive element
JL000456	ABRE	AACCCGG	1979	7	+	Arabidopsis thaliana	cis-acting element involved in the abscisic acid responsiveness	abscisic acid-responsive element
JL001313	ABRE	ACGTG	294	5	+	Arabidopsis thaliana	cis-acting element involved in the abscisic acid responsiveness	abscisic acid-responsive element
JL001313	ABRE	ACGTG	1382	5	+	Arabidopsis thaliana	cis-acting element involved in the abscisic acid responsiveness	abscisic acid-responsive element
JL001313	ABRE	ACGTG	1719	5	+	Arabidopsis thaliana	cis-acting element involved in the abscisic acid responsiveness	abscisic acid-responsive element
JL001373	ABRE	ACGTG	1589	5	+	Arabidopsis thaliana	cis-acting element involved in the abscisic acid responsiveness	abscisic acid-responsive element
JL001438	ABRE	ACGTG	1890	5	-	Arabidopsis thaliana	cis-acting element involved in the abscisic acid responsiveness	abscisic acid-responsive element
JL001865	ABRE	ACGTG	1023	5	-	Arabidopsis thaliana	cis-acting element involved in the abscisic acid responsiveness	abscisic acid-responsive element
JL001865	ABRE	ACGTG	1646	5	-	Arabidopsis thaliana	cis-acting element involved in the abscisic acid responsiveness	abscisic acid-responsive element
JL001866	ABRE	ACGTG	1023	5	-	Arabidopsis thaliana	cis-acting element involved in the abscisic acid responsiveness	abscisic acid-responsive element
JL001866	ABRE	ACGTG	1646	5	-	Arabidopsis thaliana	cis-acting element involved in the abscisic acid responsiveness	abscisic acid-responsive element
JL001974	ABRE	ACGTG	1063	5	-	Arabidopsis thaliana	cis-acting element involved in the abscisic acid responsiveness	abscisic acid-responsive element
JL002336	ABRE	ACGTG	515	5	-	Arabidopsis thaliana	cis-acting element involved in the abscisic acid responsiveness	abscisic acid-responsive element
JL002336	ABRE	ACGTG	1020	5	+	Arabidopsis thaliana	cis-acting element involved in the abscisic acid responsiveness	abscisic acid-responsive element
JL002382	ABRE	ACGTG	1807	5	-	Arabidopsis thaliana	cis-acting element involved in the abscisic acid responsiveness	abscisic acid-responsive element
JL002593	ABRE	CACGTG	194	6	+	Arabidopsis thaliana	cis-acting element involved in the abscisic acid responsiveness	abscisic acid-responsive element
JL002593	ABRE	ACGTG	195	5	+	Arabidopsis thaliana	cis-acting element involved in the abscisic acid responsiveness	abscisic acid-responsive element
JL002593	ABRE	CACGTG	735	6	+	Arabidopsis thaliana	cis-acting element involved in the abscisic acid responsiveness	abscisic acid-responsive element
JL002593	ABRE	ACGTG	736	5	+	Arabidopsis thaliana	cis-acting element involved in the abscisic acid responsiveness	abscisic acid-responsive element
JL002994	ABRE	ACGTG	1560	5	-	Arabidopsis thaliana	cis-acting element involved in the abscisic acid responsiveness	abscisic acid-responsive element
JL002994	ABRE	ACGTG	1571	5	+	Arabidopsis thaliana	cis-acting element involved in the abscisic acid responsiveness	abscisic acid-responsive element
JL002994	ABRE	ACGTG	1723	5	-	Arabidopsis thaliana	cis-acting element involved in the abscisic acid responsiveness	abscisic acid-responsive element
JL003724	ABRE	ACGTG	249	5	-	Arabidopsis thaliana	cis-acting element involved in the abscisic acid responsiveness	abscisic acid-responsive element
JL004083	ABRE	ACGTG	1930	5	-	Arabidopsis thaliana	cis-acting element involved in the abscisic acid responsiveness	abscisic acid-responsive element
JL004084	ABRE	ACGTG	524	5	-	Arabidopsis thaliana	cis-acting element involved in the abscisic acid responsiveness	abscisic acid-responsive element
JL004084	ABRE	ACGTG	1930	5	-	Arabidopsis thaliana	cis-acting element involved in the abscisic acid responsiveness	abscisic acid-responsive element
JL004085	ABRE	ACGTG	144	5	-	Arabidopsis thaliana	cis-acting element involved in the abscisic acid responsiveness	abscisic acid-responsive element
JL004085	ABRE	ACGTG	228	5	+	Arabidopsis thaliana	cis-acting element involved in the abscisic acid responsiveness	abscisic acid-responsive element
JL004085	ABRE	ACGTG	1930	5	-	Arabidopsis thaliana	cis-acting element involved in the abscisic acid responsiveness	abscisic acid-responsive element
JL004164	ABRE	TACGTGTC	746	8	+	Oryza sativa	cis-acting element involved in the abscisic acid responsiveness	abscisic acid-responsive element
JL004164	ABRE	ACGTG	747	5	+	Arabidopsis thaliana	cis-acting element involved in the abscisic acid responsiveness	abscisic acid-responsive element
JL004164	ABRE	CGCACGTGTC	1446	9	-	Hordeum vulgare	cis-acting element involved in the abscisic acid responsiveness	abscisic acid-responsive element
JL004164	ABRE	ACGTG	1448	5	-	Arabidopsis thaliana	cis-acting element involved in the abscisic acid responsiveness	abscisic acid-responsive element
JL005750	ABRE	ACGTG	276	5	+	Arabidopsis thaliana	cis-acting element involved in the abscisic acid responsiveness	abscisic acid-responsive element
JL005750	ABRE	CACGTG	1787	6	-	Arabidopsis thaliana	cis-acting element involved in the abscisic acid responsiveness	abscisic acid-responsive element
JL005750	ABRE	ACGTG	1788	5	+	Arabidopsis thaliana	cis-acting element involved in the abscisic acid responsiveness	abscisic acid-responsive element
JL005912	ABRE	ACGTG	50	5	+	Arabidopsis thaliana	cis-acting element involved in the abscisic acid responsiveness	abscisic acid-responsive element
JL005912	ABRE	ACGTG	1810	5	-	Arabidopsis thaliana	cis-acting element involved in the abscisic acid responsiveness	abscisic acid-responsive element
JL005912	ABRE	ACGTG	1880	5	+	Arabidopsis thaliana	cis-acting element involved in the abscisic acid responsiveness	abscisic acid-responsive element
JL005920	ABRE	ACGTG	1280	5	-	Arabidopsis thaliana	cis-acting element involved in the abscisic acid responsiveness	abscisic acid-responsive element
JL005934	ABRE	ACGTG	760	5	+	Arabidopsis thaliana	cis-acting element involved in the abscisic acid responsiveness	abscisic acid-responsive element
JL005934	ABRE	ACGTG	1580	5	-	Arabidopsis thaliana	cis-acting element involved in the abscisic acid responsiveness	abscisic acid-responsive element
JL005935	ABRE	CGTACGTGCA	644	9	+	Hordeum vulgare	cis-acting element involved in the abscisic acid responsiveness	abscisic acid-responsive element
JL005935	ABRE	ACGTG	710	5	+	Arabidopsis thaliana	cis-acting element involved in the abscisic acid responsiveness	abscisic acid-responsive element
JL005935	ABRE	ACGTG	902	5	+	Arabidopsis thaliana	cis-acting element involved in the abscisic acid responsiveness	abscisic acid-responsive element
JL006426	ABRE	CACGTG	267	6	+	Arabidopsis thaliana	cis-acting element involved in the abscisic acid responsiveness	abscisic acid-responsive element
JL006426	ABRE	ACGTG	268	5	+	Arabidopsis thaliana	cis-acting element involved in the abscisic acid responsiveness	abscisic acid-responsive element
JL006426	ABRE	ACGTG	347	5	+	Arabidopsis thaliana	cis-acting element involved in the abscisic acid responsiveness	abscisic acid-responsive element
JL006426	ABRE	CACGTG	437	6	+	Arabidopsis thaliana	cis-acting element involved in the abscisic acid responsiveness	abscisic acid-responsive element
JL006426	ABRE	ACGTG	438	5	+	Arabidopsis thaliana	cis-acting element involved in the abscisic acid responsiveness	abscisic acid-responsive element
JL006426	ABRE	ACGTG	448	5	-	Arabidopsis thaliana	cis-acting element involved in the abscisic acid responsiveness	abscisic acid-responsive element
JL006426	ABRE	ACGTG	1484	5	-	Arabidopsis thaliana	cis-acting element involved in the abscisic acid responsiveness	abscisic acid-responsive element
JL006426	ABRE	ACGTG	1608	5	-	Arabidopsis thaliana	cis-acting element involved in the abscisic acid responsiveness	abscisic acid-responsive element
JL006426	ABRE	ACGTG	1670	5	+	Arabidopsis thaliana	cis-acting element involved in the abscisic acid responsiveness	abscisic acid-responsive element
JL006580	ABRE	ACGTG	371	5	-	Arabidopsis thaliana	cis-acting element involved in the abscisic acid responsiveness	abscisic acid-responsive element
JL007101	ABRE	ACGTG	271	5	+	Arabidopsis thaliana	cis-acting element involved in the abscisic acid responsiveness	abscisic acid-responsive element
JL007205	ABRE	ACGTG	1082	5	+	Arabidopsis thaliana	cis-acting element involved in the abscisic acid responsiveness	abscisic acid-responsive element
JL007205	ABRE	ACGTG	1704	5	+	Arabidopsis thaliana	cis-acting element involved in the abscisic acid responsiveness	abscisic acid-responsive element
JL007205	ABRE	ACGTG	1778	5	-	Arabidopsis thaliana	cis-acting element involved in the abscisic acid responsiveness	abscisic acid-responsive element
JL007205	ABRE	ACGTG	1798	5	-	Arabidopsis thaliana	cis-acting element involved in the abscisic acid responsiveness	abscisic acid-responsive element
JL007668	ABRE	AACCCGG	145	7	+	Arabidopsis thaliana	cis-acting element involved in the abscisic acid responsiveness	abscisic acid-responsive element
JL007668	ABRE	ACGTG	539	5	+	Arabidopsis thaliana	cis-acting element involved in the abscisic acid responsiveness	abscisic acid-responsive element
JL007668	ABRE	ACGTG	556	5	-	Arabidopsis thaliana	cis-acting element involved in the abscisic acid responsiveness	abscisic acid-responsive element
JL007668	ABRE	CACGTG	689	6	+	Arabidopsis thaliana	cis-acting element involved in the abscisic acid responsiveness	abscisic acid-responsive element
JL007668	ABRE	ACGTG	690	5	+	Arabidopsis thaliana	cis-acting element involved in the abscisic acid responsiveness	abscisic acid-responsive element
JL007668	ABRE	ACGTG	1681	5	+	Arabidopsis thaliana	cis-acting element involved in the abscisic acid responsiveness	abscisic acid-responsive element
JL007668	ABRE	ACGTG	1698	5	-	Arabidopsis thaliana	cis-acting element involved in the abscisic acid responsiveness	abscisic acid-responsive element
JL007991	ABRE	CACGTG	878	6	+	Arabidopsis thaliana	cis-acting element involved in the abscisic acid responsiveness	abscisic acid-responsive element
JL007991	ABRE	ACGTG	879	5	+	Arabidopsis thaliana	cis-acting element involved in the abscisic acid responsiveness	abscisic acid-responsive element
JL007991	ABRE	ACGTG	1161	5	+	Arabidopsis thaliana	cis-acting element involved in the abscisic acid responsiveness	abscisic acid-responsive element
JL007991	ABRE	ACGTG	1827	5	+	Arabidopsis thaliana	cis-acting element involved in the abscisic acid responsiveness	abscisic acid-responsive element
JL007992	ABRE	ACGTG	45	5	-	Arabidopsis thaliana	cis-acting element involved in the abscisic acid responsiveness	abscisic acid-responsive element
JL007992	ABRE	ACGTG	915	5	-	Arabidopsis thaliana	cis-acting element involved in the abscisic acid responsiveness	abscisic acid-responsive element
JL007992	ABRE	ACGTG	1828	5	+	Arabidopsis thaliana	cis-acting element involved in the abscisic acid responsiveness	abscisic acid-responsive element
JL008397	ABRE	AACCCGG	336	7	-	Arabidopsis thaliana	cis-acting element involved in the abscisic acid responsiveness	abscisic acid-responsive element
JL008397	ABRE	ACGTG	695	5	+	Arabidopsis thaliana	cis-acting element involved in the abscisic acid responsiveness	abscisic acid-responsive element
JL008397	ABRE	ACGTG	1091	5	-	Arabidopsis thaliana	cis-acting element involved in the abscisic acid responsiveness	abscisic acid-responsive element
JL008397	ABRE	ACGTG	1766	5	-	Arabidopsis thaliana	cis-acting element involved in the abscisic acid responsiveness	abscisic acid-responsive element
JL008398	ABRE	ACGTG	1786	5	-	Arabidopsis thaliana	cis-acting element involved in the abscisic acid responsiveness	abscisic acid-responsive element
JL008564	ABRE	ACGTG	475	5	-	Arabidopsis thaliana	cis-acting element involved in the abscisic acid responsiveness	abscisic acid-responsive element
JL008635	ABRE	GACACGTACGT	239	10	-	Oryza sativa	cis-acting element involved in the abscisic acid responsiveness	abscisic acid-responsive element
JL008635	ABRE	CGTACGTGCA	240	9	+	Hordeum vulgare	cis-acting element involved in the abscisic acid responsiveness	abscisic acid-responsive element
JL008635	ABRE	ACGTG	243	5	+	Arabidopsis thaliana	cis-acting element involved in the abscisic acid responsiveness	abscisic acid-responsive element
JL008635	ABRE	ACGTG	312	5	+	Arabidopsis thaliana	cis-acting element involved in the abscisic acid responsiveness	abscisic acid-responsive element
JL008635	ABRE	GACACGTACGT	1671	10	-	Oryza sativa	cis-acting element involved in the abscisic acid responsiveness	abscisic acid-responsive element
JL008635	ABRE	CGTACGTGCA	1672	9	+	Hordeum vulgare	cis-acting element involved in the abscisic acid responsiveness	abscisic acid-responsive element
JL008635	ABRE	ACGTG	1675	5	+	Arabidopsis thaliana	cis-acting element involved in the abscisic acid responsiveness	abscisic acid-responsive element
JL008635	ABRE	ACGTG	1744	5	+	Arabidopsis thaliana	cis-acting element involved in the abscisic acid responsiveness	abscisic acid-responsive element
JL008635	ABRE	ACGTG	1975	5	+	Arabidopsis thaliana	cis-acting element involved in the abscisic acid responsiveness	abscisic acid-responsive element
JL008657	ABRE	TACGTGTC	1292	8	-	Oryza sativa	cis-acting element involved in the abscisic acid responsiveness	abscisic acid-responsive element
JL008657	ABRE	ACGTG	1294	5	-	Arabidopsis thaliana	cis-acting element involved in the abscisic acid responsiveness	abscisic acid-responsive element
JL008657	ABRE	ACGTG	1789	5	-	Arabidopsis thaliana	cis-acting element involved in the abscisic acid responsiveness	abscisic acid-responsive element
JL009258	ABRE	CACGTG	1721	6	-	Arabidopsis thaliana	cis-acting element involved in the abscisic acid responsiveness	abscisic acid-responsive element
JL009258	ABRE	ACGTG	1722	5	+	Arabidopsis thaliana	cis-acting element involved in the abscisic acid responsiveness	abscisic acid-responsive element
JL009671	ABRE	GCAACGTGTC	971	9	-	Hordeum vulgare	cis-acting element involved in the abscisic acid responsiveness	abscisic acid-responsive element
JL009671	ABRE	ACGTG	973	5	-	Arabidopsis thaliana	cis-acting element involved in the abscisic acid responsiveness	abscisic acid-responsive element
JL009709	ABRE	ACGTG	393	5	-	Arabidopsis thaliana	cis-acting element involved in the abscisic acid responsiveness	abscisic acid-responsive element
JL009709	ABRE	ACGTG	1638	5	+	Arabidopsis thaliana	cis-acting element involved in the abscisic acid responsiveness	abscisic acid-responsive element
JL009709	ABRE	CACGTG	1682	6	-	Arabidopsis thaliana	cis-acting element involved in the abscisic acid responsiveness	abscisic acid-responsive element
JL009709	ABRE	ACGTG	1683	5	+	Arabidopsis thaliana	cis-acting element involved in the abscisic acid responsiveness	abscisic acid-responsive element
JL009709	ABRE	ACGTG	1736	5	+	Arabidopsis thaliana	cis-acting element involved in the abscisic acid responsiveness	abscisic acid-responsive element
JL010459	ABRE	ACGTG	193	5	+	Arabidopsis thaliana	cis-acting element involved in the abscisic acid responsiveness	abscisic acid-responsive element
JL010459	ABRE	GACACGTGGC	1651	9	-	Triticum aestivum	cis-acting element involved in the abscisic acid responsiveness	abscisic acid-responsive element
JL010459	ABRE	ACGTG	1653	5	-	Arabidopsis thaliana	cis-acting element involved in the abscisic acid responsiveness	abscisic acid-responsive element
JL010459	ABRE	ACGTG	1707	5	+	Arabidopsis thaliana	cis-acting element involved in the abscisic acid responsiveness	abscisic acid-responsive element
JL010459	ABRE	CGCACGTGTC	1792	9	-	Hordeum vulgare	cis-acting element involved in the abscisic acid responsiveness	abscisic acid-responsive element
JL010459	ABRE	CACGTG	1794	6	-	Arabidopsis thaliana	cis-acting element involved in the abscisic acid responsiveness	abscisic acid-responsive element
JL010459	ABRE	ACGTG	1795	5	+	Arabidopsis thaliana	cis-acting element involved in the abscisic acid responsiveness	abscisic acid-responsive element
JL010538	ABRE	CGCACGTGTC	1477	9	+	Hordeum vulgare	cis-acting element involved in the abscisic acid responsiveness	abscisic acid-responsive element
JL010538	ABRE	CACGTG	1479	6	-	Arabidopsis thaliana	cis-acting element involved in the abscisic acid responsiveness	abscisic acid-responsive element
JL010538	ABRE	ACGTG	1480	5	+	Arabidopsis thaliana	cis-acting element involved in the abscisic acid responsiveness	abscisic acid-responsive element
JL011103	ABRE	GACACGTGGC	1259	9	+	Triticum aestivum	cis-acting element involved in the abscisic acid responsiveness	abscisic acid-responsive element
JL011103	ABRE	CACGTG	1261	6	-	Arabidopsis thaliana	cis-acting element involved in the abscisic acid responsiveness	abscisic acid-responsive element
JL011103	ABRE	ACGTG	1262	5	+	Arabidopsis thaliana	cis-acting element involved in the abscisic acid responsiveness	abscisic acid-responsive element
JL011103	ABRE	ACGTG	1639	5	+	Arabidopsis thaliana	cis-acting element involved in the abscisic acid responsiveness	abscisic acid-responsive element
JL011134	ABRE	CACGTG	1818	6	-	Arabidopsis thaliana	cis-acting element involved in the abscisic acid responsiveness	abscisic acid-responsive element
JL011134	ABRE	ACGTG	1819	5	+	Arabidopsis thaliana	cis-acting element involved in the abscisic acid responsiveness	abscisic acid-responsive element
JL011367	ABRE	CACGTG	148	6	+	Arabidopsis thaliana	cis-acting element involved in the abscisic acid responsiveness	abscisic acid-responsive element
JL011367	ABRE	ACGTG	149	5	+	Arabidopsis thaliana	cis-acting element involved in the abscisic acid responsiveness	abscisic acid-responsive element
JL011367	ABRE	ACGTG	551	5	-	Arabidopsis thaliana	cis-acting element involved in the abscisic acid responsiveness	abscisic acid-responsive element
JL011367	ABRE	ACGTG	1710	5	-	Arabidopsis thaliana	cis-acting element involved in the abscisic acid responsiveness	abscisic acid-responsive element
JL011562	ABRE	ACGTG	1514	5	+	Arabidopsis thaliana	cis-acting element involved in the abscisic acid responsiveness	abscisic acid-responsive element
JL011562	ABRE	ACGTG	1539	5	-	Arabidopsis thaliana	cis-acting element involved in the abscisic acid responsiveness	abscisic acid-responsive element
JL011562	ABRE	ACGTG	1811	5	-	Arabidopsis thaliana	cis-acting element involved in the abscisic acid responsiveness	abscisic acid-responsive element
JL011578	ABRE	CGCACGTGTC	1301	9	+	Hordeum vulgare	cis-acting element involved in the abscisic acid responsiveness	abscisic acid-responsive element
JL011578	ABRE	CACGTG	1303	6	-	Arabidopsis thaliana	cis-acting element involved in the abscisic acid responsiveness	abscisic acid-responsive element
JL011578	ABRE	ACGTG	1304	5	+	Arabidopsis thaliana	cis-acting element involved in the abscisic acid responsiveness	abscisic acid-responsive element
JL011578	ABRE	ACGTG	1590	5	-	Arabidopsis thaliana	cis-acting element involved in the abscisic acid responsiveness	abscisic acid-responsive element
JL011874	ABRE	ACGTG	533	5	-	Arabidopsis thaliana	cis-acting element involved in the abscisic acid responsiveness	abscisic acid-responsive element
JL011874	ABRE	ACGTG	1315	5	-	Arabidopsis thaliana	cis-acting element involved in the abscisic acid responsiveness	abscisic acid-responsive element
JL011874	ABRE	ACGTG	1550	5	+	Arabidopsis thaliana	cis-acting element involved in the abscisic acid responsiveness	abscisic acid-responsive element
JL012294	ABRE	ACGTG	544	5	+	Arabidopsis thaliana	cis-acting element involved in the abscisic acid responsiveness	abscisic acid-responsive element
JL012404	ABRE	TACGGTC	1370	7	+	Arabidopsis thaliana	cis-acting element involved in the abscisic acid responsiveness	abscisic acid-responsive element
JL012404	ABRE	CACGTG	1599	6	-	Arabidopsis thaliana	cis-acting element involved in the abscisic acid responsiveness	abscisic acid-responsive element
JL012404	ABRE	ACGTG	1600	5	+	Arabidopsis thaliana	cis-acting element involved in the abscisic acid responsiveness	abscisic acid-responsive element
JL012404	ABRE	CACGTG	1864	6	-	Arabidopsis thaliana	cis-acting element involved in the abscisic acid responsiveness	abscisic acid-responsive element
JL012404	ABRE	ACGTG	1865	5	+	Arabidopsis thaliana	cis-acting element involved in the abscisic acid responsiveness	abscisic acid-responsive element
JL012406	ABRE	GCCGCGTGGC	1064	9	+	Oryza sativa	cis-acting element involved in the abscisic acid responsiveness	abscisic acid-responsive element
JL012410	ABRE	ACGTG	705	5	+	Arabidopsis thaliana	cis-acting element involved in the abscisic acid responsiveness	abscisic acid-responsive element
JL012410	ABRE	TACGGTC	1585	7	+	Arabidopsis thaliana	cis-acting element involved in the abscisic acid responsiveness	abscisic acid-responsive element
JL012410	ABRE	ACGTG	1672	5	-	Arabidopsis thaliana	cis-acting element involved in the abscisic acid responsiveness	abscisic acid-responsive element
JL012410	ABRE	CGCACGTGTC	1857	9	-	Hordeum vulgare	cis-acting element involved in the abscisic acid responsiveness	abscisic acid-responsive element
JL012410	ABRE	CACGTG	1859	6	-	Arabidopsis thaliana	cis-acting element involved in the abscisic acid responsiveness	abscisic acid-responsive element
JL012410	ABRE	ACGTG	1860	5	+	Arabidopsis thaliana	cis-acting element involved in the abscisic acid responsiveness	abscisic acid-responsive element
JL012450	ABRE	ACGTG	968	5	+	Arabidopsis thaliana	cis-acting element involved in the abscisic acid responsiveness	abscisic acid-responsive element
JL012659	ABRE	ACGTG	1116	5	+	Arabidopsis thaliana	cis-acting element involved in the abscisic acid responsiveness	abscisic acid-responsive element
JL013385	ABRE	CGCACGTGTC	250	9	+	Hordeum vulgare	cis-acting element involved in the abscisic acid responsiveness	abscisic acid-responsive element
JL013385	ABRE	CACGTG	252	6	+	Arabidopsis thaliana	cis-acting element involved in the abscisic acid responsiveness	abscisic acid-responsive element
JL013385	ABRE	ACGTG	253	5	+	Arabidopsis thaliana	cis-acting element involved in the abscisic acid responsiveness	abscisic acid-responsive element
JL013493	ABRE	ACGTG	414	5	-	Arabidopsis thaliana	cis-acting element involved in the abscisic acid responsiveness	abscisic acid-responsive element
JL013810	ABRE	ACGTG	1778	5	-	Arabidopsis thaliana	cis-acting element involved in the abscisic acid responsiveness	abscisic acid-responsive element
JL013988	ABRE	CGCACGTGTC	527	9	-	Hordeum vulgare	cis-acting element involved in the abscisic acid responsiveness	abscisic acid-responsive element
JL013988	ABRE	CACGTG	529	6	+	Arabidopsis thaliana	cis-acting element involved in the abscisic acid responsiveness	abscisic acid-responsive element
JL013988	ABRE	ACGTG	530	5	+	Arabidopsis thaliana	cis-acting element involved in the abscisic acid responsiveness	abscisic acid-responsive element
JL013989	ABRE	ACGTG	1314	5	-	Arabidopsis thaliana	cis-acting element involved in the abscisic acid responsiveness	abscisic acid-responsive element
JL014083	ABRE	TACGGTC	1358	7	-	Arabidopsis thaliana	cis-acting element involved in the abscisic acid responsiveness	abscisic acid-responsive element
JL014192	ABRE	ACGTG	1230	5	-	Arabidopsis thaliana	cis-acting element involved in the abscisic acid responsiveness	abscisic acid-responsive element
JL014192	ABRE	ACGTG	1651	5	-	Arabidopsis thaliana	cis-acting element involved in the abscisic acid responsiveness	abscisic acid-responsive element
JL014307	ABRE	CACGTG	50	6	+	Arabidopsis thaliana	cis-acting element involved in the abscisic acid responsiveness	abscisic acid-responsive element
JL014307	ABRE	ACGTG	51	5	+	Arabidopsis thaliana	cis-acting element involved in the abscisic acid responsiveness	abscisic acid-responsive element
JL014403	ABRE	CACGTG	1135	6	-	Arabidopsis thaliana	cis-acting element involved in the abscisic acid responsiveness	abscisic acid-responsive element
JL014403	ABRE	ACGTG	1136	5	+	Arabidopsis thaliana	cis-acting element involved in the abscisic acid responsiveness	abscisic acid-responsive element
JL014780	ABRE	ACGTG	513	5	+	Arabidopsis thaliana	cis-acting element involved in the abscisic acid responsiveness	abscisic acid-responsive element
JL014780	ABRE	ACGTG	733	5	-	Arabidopsis thaliana	cis-acting element involved in the abscisic acid responsiveness	abscisic acid-responsive element
JL014780	ABRE	ACGTG	1550	5	-	Arabidopsis thaliana	cis-acting element involved in the abscisic acid responsiveness	abscisic acid-responsive element
JL014959	ABRE	ACGTG	93	5	-	Arabidopsis thaliana	cis-acting element involved in the abscisic acid responsiveness	abscisic acid-responsive element
JL014959	ABRE	ACGTG	540	5	-	Arabidopsis thaliana	cis-acting element involved in the abscisic acid responsiveness	abscisic acid-responsive element
JL015191	ABRE	ACGTG	643	5	+	Arabidopsis thaliana	cis-acting element involved in the abscisic acid responsiveness	abscisic acid-responsive element
JL015191	ABRE	GCAACGTGTC	1721	9	+	Hordeum vulgare	cis-acting element involved in the abscisic acid responsiveness	abscisic acid-responsive element
JL015191	ABRE	ACGTG	1724	5	+	Arabidopsis thaliana	cis-acting element involved in the abscisic acid responsiveness	abscisic acid-responsive element
JL015191	ABRE	ACGTG	1776	5	-	Arabidopsis thaliana	cis-acting element involved in the abscisic acid responsiveness	abscisic acid-responsive element
JL015191	ABRE	ACGTG	1798	5	-	Arabidopsis thaliana	cis-acting element involved in the abscisic acid responsiveness	abscisic acid-responsive element
JL015356	ABRE	ACGTG	187	5	-	Arabidopsis thaliana	cis-acting element involved in the abscisic acid responsiveness	abscisic acid-responsive element
JL015356	ABRE	ACGTG	393	5	-	Arabidopsis thaliana	cis-acting element involved in the abscisic acid responsiveness	abscisic acid-responsive element
JL015356	ABRE	ACGTG	921	5	-	Arabidopsis thaliana	cis-acting element involved in the abscisic acid responsiveness	abscisic acid-responsive element
JL015356	ABRE	ACGTG	1127	5	-	Arabidopsis thaliana	cis-acting element involved in the abscisic acid responsiveness	abscisic acid-responsive element
JL015356	ABRE	ACGTG	1497	5	-	Arabidopsis thaliana	cis-acting element involved in the abscisic acid responsiveness	abscisic acid-responsive element
JL016463	ABRE	ACGTG	472	5	+	Arabidopsis thaliana	cis-acting element involved in the abscisic acid responsiveness	abscisic acid-responsive element
JL016463	ABRE	ACGTG	1757	5	+	Arabidopsis thaliana	cis-acting element involved in the abscisic acid responsiveness	abscisic acid-responsive element
JL016473	ABRE	ACGTG	1393	5	-	Arabidopsis thaliana	cis-acting element involved in the abscisic acid responsiveness	abscisic acid-responsive element
JL017494	ABRE	ACGTG	1230	5	+	Arabidopsis thaliana	cis-acting element involved in the abscisic acid responsiveness	abscisic acid-responsive element
JL018074	ABRE	ACGTG	8	5	+	Arabidopsis thaliana	cis-acting element involved in the abscisic acid responsiveness	abscisic acid-responsive element
JL018074	ABRE	TACGGTC	1368	7	-	Arabidopsis thaliana	cis-acting element involved in the abscisic acid responsiveness	abscisic acid-responsive element
JL018196	ABRE	ACGTG	1554	5	+	Arabidopsis thaliana	cis-acting element involved in the abscisic acid responsiveness	abscisic acid-responsive element
JL018265	ABRE	ACGTG	458	5	-	Arabidopsis thaliana	cis-acting element involved in the abscisic acid responsiveness	abscisic acid-responsive element
JL018265	ABRE	AACCCGG	892	7	+	Arabidopsis thaliana	cis-acting element involved in the abscisic acid responsiveness	abscisic acid-responsive element
JL018265	ABRE	GCCGCGTGGC	916	9	+	Oryza sativa	cis-acting element involved in the abscisic acid responsiveness	abscisic acid-responsive element
JL018265	ABRE	CACGTG	918	6	+	Arabidopsis thaliana	cis-acting element involved in the abscisic acid responsiveness	abscisic acid-responsive element
JL018265	ABRE	ACGTG	919	5	+	Arabidopsis thaliana	cis-acting element involved in the abscisic acid responsiveness	abscisic acid-responsive element
JL019017	ABRE	AACCCGG	1112	7	-	Arabidopsis thaliana	cis-acting element involved in the abscisic acid responsiveness	abscisic acid-responsive element
JL019993	ABRE	ACGTG	792	5	-	Arabidopsis thaliana	cis-acting element involved in the abscisic acid responsiveness	abscisic acid-responsive element
JL019993	ABRE	CACGTG	1734	6	-	Arabidopsis thaliana	cis-acting element involved in the abscisic acid responsiveness	abscisic acid-responsive element
JL019993	ABRE	ACGTG	1735	5	+	Arabidopsis thaliana	cis-acting element involved in the abscisic acid responsiveness	abscisic acid-responsive element
JL019993	ABRE	CACGTG	1745	6	-	Arabidopsis thaliana	cis-acting element involved in the abscisic acid responsiveness	abscisic acid-responsive element
JL019993	ABRE	ACGTG	1746	5	+	Arabidopsis thaliana	cis-acting element involved in the abscisic acid responsiveness	abscisic acid-responsive element
JL019993	ABRE	CACGTG	1770	6	-	Arabidopsis thaliana	cis-acting element involved in the abscisic acid responsiveness	abscisic acid-responsive element
JL019993	ABRE	ACGTG	1771	5	+	Arabidopsis thaliana	cis-acting element involved in the abscisic acid responsiveness	abscisic acid-responsive element
JL020084	ABRE	ACGTG	807	5	-	Arabidopsis thaliana	cis-acting element involved in the abscisic acid responsiveness	abscisic acid-responsive element
JL020084	ABRE	ACGTG	1366	5	+	Arabidopsis thaliana	cis-acting element involved in the abscisic acid responsiveness	abscisic acid-responsive element
JL020084	ABRE	ACGTG	1858	5	-	Arabidopsis thaliana	cis-acting element involved in the abscisic acid responsiveness	abscisic acid-responsive element
JL020338	ABRE	ACGTG	1085	5	+	Arabidopsis thaliana	cis-acting element involved in the abscisic acid responsiveness	abscisic acid-responsive element
JL020587	ABRE	ACGTG	1184	5	+	Arabidopsis thaliana	cis-acting element involved in the abscisic acid responsiveness	abscisic acid-responsive element
JL020742	ABRE	ACGTG	1785	5	-	Arabidopsis thaliana	cis-acting element involved in the abscisic acid responsiveness	abscisic acid-responsive element
JL021034	ABRE	CACGTG	981	6	+	Arabidopsis thaliana	cis-acting element involved in the abscisic acid responsiveness	abscisic acid-responsive element
JL021034	ABRE	ACGTG	982	5	+	Arabidopsis thaliana	cis-acting element involved in the abscisic acid responsiveness	abscisic acid-responsive element
JL021035	ABRE	CACGTG	1027	6	-	Arabidopsis thaliana	cis-acting element involved in the abscisic acid responsiveness	abscisic acid-responsive element
JL021035	ABRE	ACGTG	1028	5	+	Arabidopsis thaliana	cis-acting element involved in the abscisic acid responsiveness	abscisic acid-responsive element
JL021250	ABRE	ACGTG	547	5	+	Arabidopsis thaliana	cis-acting element involved in the abscisic acid responsiveness	abscisic acid-responsive element
JL021250	ABRE	ACGTG	763	5	+	Arabidopsis thaliana	cis-acting element involved in the abscisic acid responsiveness	abscisic acid-responsive element
JL021992	ABRE	TACGGTC	1293	7	+	Arabidopsis thaliana	cis-acting element involved in the abscisic acid responsiveness	abscisic acid-responsive element
JL021992	ABRE	TACGGTC	1840	7	-	Arabidopsis thaliana	cis-acting element involved in the abscisic acid responsiveness	abscisic acid-responsive element
JL021998	ABRE	ACGTG	268	5	-	Arabidopsis thaliana	cis-acting element involved in the abscisic acid responsiveness	abscisic acid-responsive element
JL021998	ABRE	ACGTG	298	5	-	Arabidopsis thaliana	cis-acting element involved in the abscisic acid responsiveness	abscisic acid-responsive element
JL021998	ABRE	ACGTG	464	5	-	Arabidopsis thaliana	cis-acting element involved in the abscisic acid responsiveness	abscisic acid-responsive element
JL021998	ABRE	ACGTG	1180	5	+	Arabidopsis thaliana	cis-acting element involved in the abscisic acid responsiveness	abscisic acid-responsive element
JL021998	ABRE	ACGTG	1197	5	-	Arabidopsis thaliana	cis-acting element involved in the abscisic acid responsiveness	abscisic acid-responsive element
JL021998	ABRE	ACGTG	1210	5	+	Arabidopsis thaliana	cis-acting element involved in the abscisic acid responsiveness	abscisic acid-responsive element
JL021999	ABRE	ACGTG	404	5	-	Arabidopsis thaliana	cis-acting element involved in the abscisic acid responsiveness	abscisic acid-responsive element
JL022041	ABRE	ACGTG	378	5	+	Arabidopsis thaliana	cis-acting element involved in the abscisic acid responsiveness	abscisic acid-responsive element
JL022041	ABRE	ACGTG	536	5	+	Arabidopsis thaliana	cis-acting element involved in the abscisic acid responsiveness	abscisic acid-responsive element
JL022805	ABRE	GCAACGTGTC	415	9	+	Hordeum vulgare	cis-acting element involved in the abscisic acid responsiveness	abscisic acid-responsive element
JL022805	ABRE	ACGTG	418	5	+	Arabidopsis thaliana	cis-acting element involved in the abscisic acid responsiveness	abscisic acid-responsive element
JL022805	ABRE	ACGTG	1733	5	-	Arabidopsis thaliana	cis-acting element involved in the abscisic acid responsiveness	abscisic acid-responsive element
JL024088	ABRE	CACGTG	1176	6	-	Arabidopsis thaliana	cis-acting element involved in the abscisic acid responsiveness	abscisic acid-responsive element
JL024088	ABRE	ACGTG	1177	5	+	Arabidopsis thaliana	cis-acting element involved in the abscisic acid responsiveness	abscisic acid-responsive element
JL024260	ABRE	CACGTG	1530	6	-	Arabidopsis thaliana	cis-acting element involved in the abscisic acid responsiveness	abscisic acid-responsive element
JL024260	ABRE	ACGTG	1531	5	+	Arabidopsis thaliana	cis-acting element involved in the abscisic acid responsiveness	abscisic acid-responsive element
JL024896	ABRE	ACGTG	33	5	+	Arabidopsis thaliana	cis-acting element involved in the abscisic acid responsiveness	abscisic acid-responsive element
JL024896	ABRE	ACGTG	961	5	-	Arabidopsis thaliana	cis-acting element involved in the abscisic acid responsiveness	abscisic acid-responsive element
JL024896	ABRE	CACGTG	967	6	+	Arabidopsis thaliana	cis-acting element involved in the abscisic acid responsiveness	abscisic acid-responsive element
JL024896	ABRE	ACGTG	968	5	+	Arabidopsis thaliana	cis-acting element involved in the abscisic acid responsiveness	abscisic acid-responsive element
JL024896	ABRE	ACGTG	1237	5	+	Arabidopsis thaliana	cis-acting element involved in the abscisic acid responsiveness	abscisic acid-responsive element
JL024896	ABRE	CGTACGTGCA	1494	9	-	Hordeum vulgare	cis-acting element involved in the abscisic acid responsiveness	abscisic acid-responsive element
JL024896	ABRE	TACGGTC	1530	7	+	Arabidopsis thaliana	cis-acting element involved in the abscisic acid responsiveness	abscisic acid-responsive element
JL024896	ABRE	ACGTG	1640	5	+	Arabidopsis thaliana	cis-acting element involved in the abscisic acid responsiveness	abscisic acid-responsive element
JL024896	ABRE	ACGTG	1777	5	-	Arabidopsis thaliana	cis-acting element involved in the abscisic acid responsiveness	abscisic acid-responsive element
JL026826	ABRE	CACGTG	214	6	+	Arabidopsis thaliana	cis-acting element involved in the abscisic acid responsiveness	abscisic acid-responsive element
JL026826	ABRE	ACGTG	215	5	+	Arabidopsis thaliana	cis-acting element involved in the abscisic acid responsiveness	abscisic acid-responsive element
JL026826	ABRE	ACGTG	221	5	+	Arabidopsis thaliana	cis-acting element involved in the abscisic acid responsiveness	abscisic acid-responsive element
JL026826	ABRE	ACGTG	1577	5	+	Arabidopsis thaliana	cis-acting element involved in the abscisic acid responsiveness	abscisic acid-responsive element
JL028084	ABRE	GCAACGTGTC	973	9	+	Hordeum vulgare	cis-acting element involved in the abscisic acid responsiveness	abscisic acid-responsive element
JL000456	ARE	AAACCA	1580	6	-	Zea mays	cis-acting regulatory element essential for the anaerobic induction	anaerobic induction
JL000525	ARE	AAACCA	814	6	-	Zea mays	cis-acting regulatory element essential for the anaerobic induction	anaerobic induction
JL001438	ARE	AAACCA	218	6	+	Zea mays	cis-acting regulatory element essential for the anaerobic induction	anaerobic induction
JL001730	ARE	AAACCA	46	6	-	Zea mays	cis-acting regulatory element essential for the anaerobic induction	anaerobic induction
JL001730	ARE	AAACCA	1913	6	+	Zea mays	cis-acting regulatory element essential for the anaerobic induction	anaerobic induction
JL001865	ARE	AAACCA	386	6	+	Zea mays	cis-acting regulatory element essential for the anaerobic induction	anaerobic induction
JL001974	ARE	AAACCA	1000	6	-	Zea mays	cis-acting regulatory element essential for the anaerobic induction	anaerobic induction
JL001974	ARE	AAACCA	1470	6	-	Zea mays	cis-acting regulatory element essential for the anaerobic induction	anaerobic induction
JL002026	ARE	AAACCA	941	6	+	Zea mays	cis-acting regulatory element essential for the anaerobic induction	anaerobic induction
JL002382	ARE	AAACCA	1378	6	-	Zea mays	cis-acting regulatory element essential for the anaerobic induction	anaerobic induction
JL002382	ARE	AAACCA	1647	6	+	Zea mays	cis-acting regulatory element essential for the anaerobic induction	anaerobic induction
JL002833	ARE	AAACCA	1918	6	+	Zea mays	cis-acting regulatory element essential for the anaerobic induction	anaerobic induction
JL002994	ARE	AAACCA	240	6	-	Zea mays	cis-acting regulatory element essential for the anaerobic induction	anaerobic induction
JL003724	ARE	AAACCA	1559	6	+	Zea mays	cis-acting regulatory element essential for the anaerobic induction	anaerobic induction
JL003724	ARE	AAACCA	1793	6	-	Zea mays	cis-acting regulatory element essential for the anaerobic induction	anaerobic induction
JL003724	ARE	AAACCA	1908	6	+	Zea mays	cis-acting regulatory element essential for the anaerobic induction	anaerobic induction
JL003747	ARE	AAACCA	1932	6	+	Zea mays	cis-acting regulatory element essential for the anaerobic induction	anaerobic induction
JL003829	ARE	AAACCA	861	6	-	Zea mays	cis-acting regulatory element essential for the anaerobic induction	anaerobic induction
JL004084	ARE	AAACCA	498	6	+	Zea mays	cis-acting regulatory element essential for the anaerobic induction	anaerobic induction
JL004085	ARE	AAACCA	368	6	-	Zea mays	cis-acting regulatory element essential for the anaerobic induction	anaerobic induction
JL004164	ARE	AAACCA	407	6	+	Zea mays	cis-acting regulatory element essential for the anaerobic induction	anaerobic induction
JL004164	ARE	AAACCA	1635	6	+	Zea mays	cis-acting regulatory element essential for the anaerobic induction	anaerobic induction
JL004164	ARE	AAACCA	1684	6	+	Zea mays	cis-acting regulatory element essential for the anaerobic induction	anaerobic induction
JL005111	ARE	AAACCA	1294	6	-	Zea mays	cis-acting regulatory element essential for the anaerobic induction	anaerobic induction
JL005515	ARE	AAACCA	259	6	+	Zea mays	cis-acting regulatory element essential for the anaerobic induction	anaerobic induction
JL005515	ARE	AAACCA	344	6	+	Zea mays	cis-acting regulatory element essential for the anaerobic induction	anaerobic induction
JL005515	ARE	AAACCA	1307	6	+	Zea mays	cis-acting regulatory element essential for the anaerobic induction	anaerobic induction
JL005516	ARE	AAACCA	156	6	+	Zea mays	cis-acting regulatory element essential for the anaerobic induction	anaerobic induction
JL005516	ARE	AAACCA	1310	6	+	Zea mays	cis-acting regulatory element essential for the anaerobic induction	anaerobic induction
JL005517	ARE	AAACCA	1307	6	+	Zea mays	cis-acting regulatory element essential for the anaerobic induction	anaerobic induction
JL005750	ARE	AAACCA	1671	6	-	Zea mays	cis-acting regulatory element essential for the anaerobic induction	anaerobic induction
JL005920	ARE	AAACCA	897	6	-	Zea mays	cis-acting regulatory element essential for the anaerobic induction	anaerobic induction
JL005920	ARE	AAACCA	1264	6	-	Zea mays	cis-acting regulatory element essential for the anaerobic induction	anaerobic induction
JL005920	ARE	AAACCA	1415	6	-	Zea mays	cis-acting regulatory element essential for the anaerobic induction	anaerobic induction
JL005934	ARE	AAACCA	280	6	+	Zea mays	cis-acting regulatory element essential for the anaerobic induction	anaerobic induction
JL005934	ARE	AAACCA	1552	6	-	Zea mays	cis-acting regulatory element essential for the anaerobic induction	anaerobic induction
JL005934	ARE	AAACCA	1683	6	-	Zea mays	cis-acting regulatory element essential for the anaerobic induction	anaerobic induction
JL005934	ARE	AAACCA	1859	6	+	Zea mays	cis-acting regulatory element essential for the anaerobic induction	anaerobic induction
JL005934	ARE	AAACCA	1867	6	+	Zea mays	cis-acting regulatory element essential for the anaerobic induction	anaerobic induction
JL005935	ARE	AAACCA	533	6	+	Zea mays	cis-acting regulatory element essential for the anaerobic induction	anaerobic induction
JL005935	ARE	AAACCA	1517	6	+	Zea mays	cis-acting regulatory element essential for the anaerobic induction	anaerobic induction
JL005935	ARE	AAACCA	1836	6	+	Zea mays	cis-acting regulatory element essential for the anaerobic induction	anaerobic induction
JL005935	ARE	AAACCA	1844	6	+	Zea mays	cis-acting regulatory element essential for the anaerobic induction	anaerobic induction
JL006580	ARE	AAACCA	1683	6	+	Zea mays	cis-acting regulatory element essential for the anaerobic induction	anaerobic induction
JL006580	ARE	AAACCA	1948	6	+	Zea mays	cis-acting regulatory element essential for the anaerobic induction	anaerobic induction
JL006895	ARE	AAACCA	1309	6	+	Zea mays	cis-acting regulatory element essential for the anaerobic induction	anaerobic induction
JL007101	ARE	AAACCA	92	6	+	Zea mays	cis-acting regulatory element essential for the anaerobic induction	anaerobic induction
JL007101	ARE	AAACCA	126	6	+	Zea mays	cis-acting regulatory element essential for the anaerobic induction	anaerobic induction
JL007101	ARE	AAACCA	913	6	+	Zea mays	cis-acting regulatory element essential for the anaerobic induction	anaerobic induction
JL007101	ARE	AAACCA	1174	6	+	Zea mays	cis-acting regulatory element essential for the anaerobic induction	anaerobic induction
JL007205	ARE	AAACCA	549	6	+	Zea mays	cis-acting regulatory element essential for the anaerobic induction	anaerobic induction
JL007205	ARE	AAACCA	705	6	+	Zea mays	cis-acting regulatory element essential for the anaerobic induction	anaerobic induction
JL007205	ARE	AAACCA	1502	6	+	Zea mays	cis-acting regulatory element essential for the anaerobic induction	anaerobic induction
JL007991	ARE	AAACCA	416	6	-	Zea mays	cis-acting regulatory element essential for the anaerobic induction	anaerobic induction
JL008397	ARE	AAACCA	778	6	-	Zea mays	cis-acting regulatory element essential for the anaerobic induction	anaerobic induction
JL008564	ARE	AAACCA	227	6	-	Zea mays	cis-acting regulatory element essential for the anaerobic induction	anaerobic induction
JL008635	ARE	AAACCA	13	6	+	Zea mays	cis-acting regulatory element essential for the anaerobic induction	anaerobic induction
JL008635	ARE	AAACCA	194	6	+	Zea mays	cis-acting regulatory element essential for the anaerobic induction	anaerobic induction
JL008635	ARE	AAACCA	222	6	+	Zea mays	cis-acting regulatory element essential for the anaerobic induction	anaerobic induction
JL008635	ARE	AAACCA	1445	6	+	Zea mays	cis-acting regulatory element essential for the anaerobic induction	anaerobic induction
JL008635	ARE	AAACCA	1626	6	+	Zea mays	cis-acting regulatory element essential for the anaerobic induction	anaerobic induction
JL008635	ARE	AAACCA	1654	6	+	Zea mays	cis-acting regulatory element essential for the anaerobic induction	anaerobic induction
JL008636	ARE	AAACCA	96	6	+	Zea mays	cis-acting regulatory element essential for the anaerobic induction	anaerobic induction
JL008636	ARE	AAACCA	1196	6	+	Zea mays	cis-acting regulatory element essential for the anaerobic induction	anaerobic induction
JL008636	ARE	AAACCA	1612	6	+	Zea mays	cis-acting regulatory element essential for the anaerobic induction	anaerobic induction
JL008637	ARE	AAACCA	67	6	+	Zea mays	cis-acting regulatory element essential for the anaerobic induction	anaerobic induction
JL008637	ARE	AAACCA	483	6	+	Zea mays	cis-acting regulatory element essential for the anaerobic induction	anaerobic induction
JL008657	ARE	AAACCA	314	6	+	Zea mays	cis-acting regulatory element essential for the anaerobic induction	anaerobic induction
JL008657	ARE	AAACCA	1134	6	-	Zea mays	cis-acting regulatory element essential for the anaerobic induction	anaerobic induction
JL008657	ARE	AAACCA	1746	6	+	Zea mays	cis-acting regulatory element essential for the anaerobic induction	anaerobic induction
JL008657	ARE	AAACCA	1943	6	+	Zea mays	cis-acting regulatory element essential for the anaerobic induction	anaerobic induction
JL009258	ARE	AAACCA	1225	6	+	Zea mays	cis-acting regulatory element essential for the anaerobic induction	anaerobic induction
JL009258	ARE	AAACCA	1513	6	+	Zea mays	cis-acting regulatory element essential for the anaerobic induction	anaerobic induction
JL009615	ARE	AAACCA	486	6	-	Zea mays	cis-acting regulatory element essential for the anaerobic induction	anaerobic induction
JL009615	ARE	AAACCA	626	6	+	Zea mays	cis-acting regulatory element essential for the anaerobic induction	anaerobic induction
JL009671	ARE	AAACCA	109	6	-	Zea mays	cis-acting regulatory element essential for the anaerobic induction	anaerobic induction
JL009671	ARE	AAACCA	1011	6	-	Zea mays	cis-acting regulatory element essential for the anaerobic induction	anaerobic induction
JL009709	ARE	AAACCA	99	6	+	Zea mays	cis-acting regulatory element essential for the anaerobic induction	anaerobic induction
JL009709	ARE	AAACCA	878	6	-	Zea mays	cis-acting regulatory element essential for the anaerobic induction	anaerobic induction
JL009709	ARE	AAACCA	1539	6	+	Zea mays	cis-acting regulatory element essential for the anaerobic induction	anaerobic induction
JL009833	ARE	AAACCA	362	6	-	Zea mays	cis-acting regulatory element essential for the anaerobic induction	anaerobic induction
JL009833	ARE	AAACCA	535	6	-	Zea mays	cis-acting regulatory element essential for the anaerobic induction	anaerobic induction
JL009833	ARE	AAACCA	827	6	-	Zea mays	cis-acting regulatory element essential for the anaerobic induction	anaerobic induction
JL009833	ARE	AAACCA	1127	6	-	Zea mays	cis-acting regulatory element essential for the anaerobic induction	anaerobic induction
JL009854	ARE	AAACCA	1793	6	+	Zea mays	cis-acting regulatory element essential for the anaerobic induction	anaerobic induction
JL010026	ARE	AAACCA	203	6	-	Zea mays	cis-acting regulatory element essential for the anaerobic induction	anaerobic induction
JL010026	ARE	AAACCA	308	6	-	Zea mays	cis-acting regulatory element essential for the anaerobic induction	anaerobic induction
JL010026	ARE	AAACCA	1018	6	+	Zea mays	cis-acting regulatory element essential for the anaerobic induction	anaerobic induction
JL010026	ARE	AAACCA	1914	6	-	Zea mays	cis-acting regulatory element essential for the anaerobic induction	anaerobic induction
JL010792	ARE	AAACCA	217	6	+	Zea mays	cis-acting regulatory element essential for the anaerobic induction	anaerobic induction
JL011103	ARE	AAACCA	1583	6	+	Zea mays	cis-acting regulatory element essential for the anaerobic induction	anaerobic induction
JL011103	ARE	AAACCA	1632	6	+	Zea mays	cis-acting regulatory element essential for the anaerobic induction	anaerobic induction
JL011134	ARE	AAACCA	1629	6	+	Zea mays	cis-acting regulatory element essential for the anaerobic induction	anaerobic induction
JL011367	ARE	AAACCA	51	6	+	Zea mays	cis-acting regulatory element essential for the anaerobic induction	anaerobic induction
JL011367	ARE	AAACCA	182	6	-	Zea mays	cis-acting regulatory element essential for the anaerobic induction	anaerobic induction
JL011562	ARE	AAACCA	29	6	-	Zea mays	cis-acting regulatory element essential for the anaerobic induction	anaerobic induction
JL011562	ARE	AAACCA	228	6	-	Zea mays	cis-acting regulatory element essential for the anaerobic induction	anaerobic induction
JL011562	ARE	AAACCA	461	6	-	Zea mays	cis-acting regulatory element essential for the anaerobic induction	anaerobic induction
JL011873	ARE	AAACCA	351	6	-	Zea mays	cis-acting regulatory element essential for the anaerobic induction	anaerobic induction
JL012220	ARE	AAACCA	1562	6	+	Zea mays	cis-acting regulatory element essential for the anaerobic induction	anaerobic induction
JL012220	ARE	AAACCA	1795	6	+	Zea mays	cis-acting regulatory element essential for the anaerobic induction	anaerobic induction
JL012404	ARE	AAACCA	51	6	-	Zea mays	cis-acting regulatory element essential for the anaerobic induction	anaerobic induction
JL012406	ARE	AAACCA	387	6	+	Zea mays	cis-acting regulatory element essential for the anaerobic induction	anaerobic induction
JL012410	ARE	AAACCA	794	6	-	Zea mays	cis-acting regulatory element essential for the anaerobic induction	anaerobic induction
JL012450	ARE	AAACCA	869	6	+	Zea mays	cis-acting regulatory element essential for the anaerobic induction	anaerobic induction
JL012659	ARE	AAACCA	417	6	-	Zea mays	cis-acting regulatory element essential for the anaerobic induction	anaerobic induction
JL012659	ARE	AAACCA	432	6	-	Zea mays	cis-acting regulatory element essential for the anaerobic induction	anaerobic induction
JL013493	ARE	AAACCA	154	6	-	Zea mays	cis-acting regulatory element essential for the anaerobic induction	anaerobic induction
JL013493	ARE	AAACCA	530	6	-	Zea mays	cis-acting regulatory element essential for the anaerobic induction	anaerobic induction
JL013496	ARE	AAACCA	676	6	+	Zea mays	cis-acting regulatory element essential for the anaerobic induction	anaerobic induction
JL013988	ARE	AAACCA	1017	6	+	Zea mays	cis-acting regulatory element essential for the anaerobic induction	anaerobic induction
JL013988	ARE	AAACCA	1901	6	-	Zea mays	cis-acting regulatory element essential for the anaerobic induction	anaerobic induction
JL013989	ARE	AAACCA	111	6	+	Zea mays	cis-acting regulatory element essential for the anaerobic induction	anaerobic induction
JL013989	ARE	AAACCA	1178	6	-	Zea mays	cis-acting regulatory element essential for the anaerobic induction	anaerobic induction
JL013989	ARE	AAACCA	1901	6	-	Zea mays	cis-acting regulatory element essential for the anaerobic induction	anaerobic induction
JL013989	ARE	AAACCA	1973	6	-	Zea mays	cis-acting regulatory element essential for the anaerobic induction	anaerobic induction
JL014083	ARE	AAACCA	256	6	+	Zea mays	cis-acting regulatory element essential for the anaerobic induction	anaerobic induction
JL014083	ARE	AAACCA	502	6	-	Zea mays	cis-acting regulatory element essential for the anaerobic induction	anaerobic induction
JL014083	ARE	AAACCA	948	6	-	Zea mays	cis-acting regulatory element essential for the anaerobic induction	anaerobic induction
JL014192	ARE	AAACCA	1853	6	-	Zea mays	cis-acting regulatory element essential for the anaerobic induction	anaerobic induction
JL014307	ARE	AAACCA	1451	6	+	Zea mays	cis-acting regulatory element essential for the anaerobic induction	anaerobic induction
JL014403	ARE	AAACCA	329	6	+	Zea mays	cis-acting regulatory element essential for the anaerobic induction	anaerobic induction
JL014780	ARE	AAACCA	532	6	-	Zea mays	cis-acting regulatory element essential for the anaerobic induction	anaerobic induction
JL014780	ARE	AAACCA	976	6	+	Zea mays	cis-acting regulatory element essential for the anaerobic induction	anaerobic induction
JL014786	ARE	AAACCA	106	6	+	Zea mays	cis-acting regulatory element essential for the anaerobic induction	anaerobic induction
JL014786	ARE	AAACCA	865	6	+	Zea mays	cis-acting regulatory element essential for the anaerobic induction	anaerobic induction
JL014824	ARE	AAACCA	156	6	+	Zea mays	cis-acting regulatory element essential for the anaerobic induction	anaerobic induction
JL014824	ARE	AAACCA	1245	6	-	Zea mays	cis-acting regulatory element essential for the anaerobic induction	anaerobic induction
JL014824	ARE	AAACCA	1699	6	+	Zea mays	cis-acting regulatory element essential for the anaerobic induction	anaerobic induction
JL014958	ARE	AAACCA	317	6	-	Zea mays	cis-acting regulatory element essential for the anaerobic induction	anaerobic induction
JL014958	ARE	AAACCA	349	6	-	Zea mays	cis-acting regulatory element essential for the anaerobic induction	anaerobic induction
JL014958	ARE	AAACCA	1664	6	+	Zea mays	cis-acting regulatory element essential for the anaerobic induction	anaerobic induction
JL014959	ARE	AAACCA	1981	6	+	Zea mays	cis-acting regulatory element essential for the anaerobic induction	anaerobic induction
JL016053	ARE	AAACCA	556	6	+	Zea mays	cis-acting regulatory element essential for the anaerobic induction	anaerobic induction
JL016463	ARE	AAACCA	1762	6	-	Zea mays	cis-acting regulatory element essential for the anaerobic induction	anaerobic induction
JL016463	ARE	AAACCA	1833	6	-	Zea mays	cis-acting regulatory element essential for the anaerobic induction	anaerobic induction
JL016473	ARE	AAACCA	1366	6	-	Zea mays	cis-acting regulatory element essential for the anaerobic induction	anaerobic induction
JL017095	ARE	AAACCA	704	6	-	Zea mays	cis-acting regulatory element essential for the anaerobic induction	anaerobic induction
JL017095	ARE	AAACCA	1105	6	+	Zea mays	cis-acting regulatory element essential for the anaerobic induction	anaerobic induction
JL017095	ARE	AAACCA	1113	6	+	Zea mays	cis-acting regulatory element essential for the anaerobic induction	anaerobic induction
JL017095	ARE	AAACCA	1193	6	+	Zea mays	cis-acting regulatory element essential for the anaerobic induction	anaerobic induction
JL017467	ARE	AAACCA	297	6	-	Zea mays	cis-acting regulatory element essential for the anaerobic induction	anaerobic induction
JL017467	ARE	AAACCA	1296	6	-	Zea mays	cis-acting regulatory element essential for the anaerobic induction	anaerobic induction
JL017494	ARE	AAACCA	377	6	-	Zea mays	cis-acting regulatory element essential for the anaerobic induction	anaerobic induction
JL017494	ARE	AAACCA	582	6	+	Zea mays	cis-acting regulatory element essential for the anaerobic induction	anaerobic induction
JL017494	ARE	AAACCA	1177	6	-	Zea mays	cis-acting regulatory element essential for the anaerobic induction	anaerobic induction
JL017958	ARE	AAACCA	1571	6	-	Zea mays	cis-acting regulatory element essential for the anaerobic induction	anaerobic induction
JL017958	ARE	AAACCA	1647	6	+	Zea mays	cis-acting regulatory element essential for the anaerobic induction	anaerobic induction
JL017958	ARE	AAACCA	1897	6	+	Zea mays	cis-acting regulatory element essential for the anaerobic induction	anaerobic induction
JL017991	ARE	AAACCA	1052	6	+	Zea mays	cis-acting regulatory element essential for the anaerobic induction	anaerobic induction
JL017991	ARE	AAACCA	1938	6	-	Zea mays	cis-acting regulatory element essential for the anaerobic induction	anaerobic induction
JL018074	ARE	AAACCA	34	6	+	Zea mays	cis-acting regulatory element essential for the anaerobic induction	anaerobic induction
JL018196	ARE	AAACCA	323	6	-	Zea mays	cis-acting regulatory element essential for the anaerobic induction	anaerobic induction
JL018196	ARE	AAACCA	467	6	+	Zea mays	cis-acting regulatory element essential for the anaerobic induction	anaerobic induction
JL018196	ARE	AAACCA	1211	6	+	Zea mays	cis-acting regulatory element essential for the anaerobic induction	anaerobic induction
JL018265	ARE	AAACCA	1625	6	-	Zea mays	cis-acting regulatory element essential for the anaerobic induction	anaerobic induction
JL019017	ARE	AAACCA	340	6	+	Zea mays	cis-acting regulatory element essential for the anaerobic induction	anaerobic induction
JL019017	ARE	AAACCA	540	6	+	Zea mays	cis-acting regulatory element essential for the anaerobic induction	anaerobic induction
JL019017	ARE	AAACCA	643	6	+	Zea mays	cis-acting regulatory element essential for the anaerobic induction	anaerobic induction
JL019017	ARE	AAACCA	1804	6	+	Zea mays	cis-acting regulatory element essential for the anaerobic induction	anaerobic induction
JL019328	ARE	AAACCA	963	6	+	Zea mays	cis-acting regulatory element essential for the anaerobic induction	anaerobic induction
JL019618	ARE	AAACCA	829	6	-	Zea mays	cis-acting regulatory element essential for the anaerobic induction	anaerobic induction
JL019693	ARE	AAACCA	710	6	+	Zea mays	cis-acting regulatory element essential for the anaerobic induction	anaerobic induction
JL019693	ARE	AAACCA	1217	6	+	Zea mays	cis-acting regulatory element essential for the anaerobic induction	anaerobic induction
JL019693	ARE	AAACCA	1776	6	-	Zea mays	cis-acting regulatory element essential for the anaerobic induction	anaerobic induction
JL019993	ARE	AAACCA	764	6	-	Zea mays	cis-acting regulatory element essential for the anaerobic induction	anaerobic induction
JL019993	ARE	AAACCA	1986	6	+	Zea mays	cis-acting regulatory element essential for the anaerobic induction	anaerobic induction
JL020084	ARE	AAACCA	736	6	+	Zea mays	cis-acting regulatory element essential for the anaerobic induction	anaerobic induction
JL020084	ARE	AAACCA	833	6	-	Zea mays	cis-acting regulatory element essential for the anaerobic induction	anaerobic induction
JL020084	ARE	AAACCA	1025	6	-	Zea mays	cis-acting regulatory element essential for the anaerobic induction	anaerobic induction
JL020084	ARE	AAACCA	1913	6	+	Zea mays	cis-acting regulatory element essential for the anaerobic induction	anaerobic induction
JL020338	ARE	AAACCA	386	6	-	Zea mays	cis-acting regulatory element essential for the anaerobic induction	anaerobic induction
JL020338	ARE	AAACCA	401	6	-	Zea mays	cis-acting regulatory element essential for the anaerobic induction	anaerobic induction
JL020338	ARE	AAACCA	1228	6	-	Zea mays	cis-acting regulatory element essential for the anaerobic induction	anaerobic induction
JL020587	ARE	AAACCA	823	6	+	Zea mays	cis-acting regulatory element essential for the anaerobic induction	anaerobic induction
JL020587	ARE	AAACCA	856	6	+	Zea mays	cis-acting regulatory element essential for the anaerobic induction	anaerobic induction
JL020587	ARE	AAACCA	1497	6	-	Zea mays	cis-acting regulatory element essential for the anaerobic induction	anaerobic induction
JL020587	ARE	AAACCA	1727	6	-	Zea mays	cis-acting regulatory element essential for the anaerobic induction	anaerobic induction
JL020742	ARE	AAACCA	933	6	-	Zea mays	cis-acting regulatory element essential for the anaerobic induction	anaerobic induction
JL021250	ARE	AAACCA	63	6	+	Zea mays	cis-acting regulatory element essential for the anaerobic induction	anaerobic induction
JL021727	ARE	AAACCA	937	6	+	Zea mays	cis-acting regulatory element essential for the anaerobic induction	anaerobic induction
JL021727	ARE	AAACCA	1550	6	+	Zea mays	cis-acting regulatory element essential for the anaerobic induction	anaerobic induction
JL021992	ARE	AAACCA	1721	6	-	Zea mays	cis-acting regulatory element essential for the anaerobic induction	anaerobic induction
JL022041	ARE	AAACCA	153	6	-	Zea mays	cis-acting regulatory element essential for the anaerobic induction	anaerobic induction
JL022805	ARE	AAACCA	648	6	-	Zea mays	cis-acting regulatory element essential for the anaerobic induction	anaerobic induction
JL024259	ARE	AAACCA	29	6	+	Zea mays	cis-acting regulatory element essential for the anaerobic induction	anaerobic induction
JL024260	ARE	AAACCA	1085	6	+	Zea mays	cis-acting regulatory element essential for the anaerobic induction	anaerobic induction
JL024811	ARE	AAACCA	963	6	+	Zea mays	cis-acting regulatory element essential for the anaerobic induction	anaerobic induction
JL026711	ARE	AAACCA	1033	6	-	Zea mays	cis-acting regulatory element essential for the anaerobic induction	anaerobic induction
JL026711	ARE	AAACCA	1169	6	-	Zea mays	cis-acting regulatory element essential for the anaerobic induction	anaerobic induction
JL026711	ARE	AAACCA	1718	6	-	Zea mays	cis-acting regulatory element essential for the anaerobic induction	anaerobic induction
JL026711	ARE	AAACCA	1934	6	+	Zea mays	cis-acting regulatory element essential for the anaerobic induction	anaerobic induction
JL027911	ARE	AAACCA	884	6	+	Zea mays	cis-acting regulatory element essential for the anaerobic induction	anaerobic induction
JL027911	ARE	AAACCA	1966	6	-	Zea mays	cis-acting regulatory element essential for the anaerobic induction	anaerobic induction
JL028084	ARE	AAACCA	358	6	+	Zea mays	cis-acting regulatory element essential for the anaerobic induction	anaerobic induction
JL028084	ARE	AAACCA	416	6	+	Zea mays	cis-acting regulatory element essential for the anaerobic induction	anaerobic induction
JL028112	ARE	AAACCA	964	6	+	Zea mays	cis-acting regulatory element essential for the anaerobic induction	anaerobic induction
JL000456	P-box	CCTTTTG	1924	7	+	Oryza sativa	gibberellin-responsive element	gibberellin-responsive element
JL000525	P-box	CCTTTTG	254	7	+	Oryza sativa	gibberellin-responsive element	gibberellin-responsive element
JL001730	P-box	CCTTTTG	1779	7	-	Oryza sativa	gibberellin-responsive element	gibberellin-responsive element
JL001730	GARE-motif	TCTGTTG	332	7	+	Brassica oleracea	gibberellin-responsive element	gibberellin-responsive element
JL001730	GARE-motif	TCTGTTG	1944	7	-	Brassica oleracea	gibberellin-responsive element	gibberellin-responsive element
JL001974	P-box	CCTTTTG	1583	7	-	Oryza sativa	gibberellin-responsive element	gibberellin-responsive element
JL002336	GARE-motif	TCTGTTG	1510	7	+	Brassica oleracea	gibberellin-responsive element	gibberellin-responsive element
JL002833	TATC-box	TATCCCA	227	7	+	Oryza sativa	cis-acting element involved in gibberellin-responsiveness	gibberellin-responsive element
JL003724	GARE-motif	TCTGTTG	1731	7	+	Brassica oleracea	gibberellin-responsive element	gibberellin-responsive element
JL003747	P-box	CCTTTTG	491	7	-	Oryza sativa	gibberellin-responsive element	gibberellin-responsive element
JL005750	TATC-box	TATCCCA	197	7	-	Oryza sativa	cis-acting element involved in gibberellin-responsiveness	gibberellin-responsive element
JL005750	P-box	CCTTTTG	1576	7	+	Oryza sativa	gibberellin-responsive element	gibberellin-responsive element
JL005934	P-box	CCTTTTG	315	7	+	Oryza sativa	gibberellin-responsive element	gibberellin-responsive element
JL005935	GARE-motif	TCTGTTG	916	7	-	Brassica oleracea	gibberellin-responsive element	gibberellin-responsive element
JL007101	GARE-motif	TCTGTTG	1748	7	+	Brassica oleracea	gibberellin-responsive element	gibberellin-responsive element
JL007101	GARE-motif	TCTGTTG	1896	7	-	Brassica oleracea	gibberellin-responsive element	gibberellin-responsive element
JL007205	GARE-motif	TCTGTTG	530	7	-	Brassica oleracea	gibberellin-responsive element	gibberellin-responsive element
JL007991	P-box	CCTTTTG	740	7	+	Oryza sativa	gibberellin-responsive element	gibberellin-responsive element
JL008397	TATC-box	TATCCCA	1642	7	-	Oryza sativa	cis-acting element involved in gibberellin-responsiveness	gibberellin-responsive element
JL008563	GARE-motif	TCTGTTG	995	7	+	Brassica oleracea	gibberellin-responsive element	gibberellin-responsive element
JL008563	P-box	CCTTTTG	296	7	-	Oryza sativa	gibberellin-responsive element	gibberellin-responsive element
JL008563	P-box	CCTTTTG	1843	7	-	Oryza sativa	gibberellin-responsive element	gibberellin-responsive element
JL008564	P-box	CCTTTTG	1844	7	-	Oryza sativa	gibberellin-responsive element	gibberellin-responsive element
JL008635	TATC-box	TATCCCA	451	7	-	Oryza sativa	cis-acting element involved in gibberellin-responsiveness	gibberellin-responsive element
JL008636	P-box	CCTTTTG	26	7	-	Oryza sativa	gibberellin-responsive element	gibberellin-responsive element
JL008636	P-box	CCTTTTG	1566	7	+	Oryza sativa	gibberellin-responsive element	gibberellin-responsive element
JL008637	P-box	CCTTTTG	437	7	+	Oryza sativa	gibberellin-responsive element	gibberellin-responsive element
JL008773	P-box	CCTTTTG	1502	7	-	Oryza sativa	gibberellin-responsive element	gibberellin-responsive element
JL009615	TATC-box	TATCCCA	1374	7	+	Oryza sativa	cis-acting element involved in gibberellin-responsiveness	gibberellin-responsive element
JL009709	P-box	CCTTTTG	656	7	+	Oryza sativa	gibberellin-responsive element	gibberellin-responsive element
JL009709	TATC-box	TATCCCA	1015	7	+	Oryza sativa	cis-acting element involved in gibberellin-responsiveness	gibberellin-responsive element
JL009833	GARE-motif	TCTGTTG	329	7	-	Brassica oleracea	gibberellin-responsive element	gibberellin-responsive element
JL010026	GARE-motif	TCTGTTG	614	7	-	Brassica oleracea	gibberellin-responsive element	gibberellin-responsive element
JL011103	P-box	CCTTTTG	1940	7	-	Oryza sativa	gibberellin-responsive element	gibberellin-responsive element
JL011134	TATC-box	TATCCCA	909	7	-	Oryza sativa	cis-acting element involved in gibberellin-responsiveness	gibberellin-responsive element
JL011578	P-box	CCTTTTG	555	7	+	Oryza sativa	gibberellin-responsive element	gibberellin-responsive element
JL011873	TATC-box	TATCCCA	1031	7	+	Oryza sativa	cis-acting element involved in gibberellin-responsiveness	gibberellin-responsive element
JL012220	P-box	CCTTTTG	1730	7	+	Oryza sativa	gibberellin-responsive element	gibberellin-responsive element
JL012295	P-box	CCTTTTG	223	7	-	Oryza sativa	gibberellin-responsive element	gibberellin-responsive element
JL012406	GARE-motif	TCTGTTG	1938	7	-	Brassica oleracea	gibberellin-responsive element	gibberellin-responsive element
JL012410	GARE-motif	TCTGTTG	1921	7	+	Brassica oleracea	gibberellin-responsive element	gibberellin-responsive element
JL012450	TATC-box	TATCCCA	1951	7	+	Oryza sativa	cis-acting element involved in gibberellin-responsiveness	gibberellin-responsive element
JL012450	P-box	CCTTTTG	27	7	-	Oryza sativa	gibberellin-responsive element	gibberellin-responsive element
JL012450	GARE-motif	TCTGTTG	1461	7	-	Brassica oleracea	gibberellin-responsive element	gibberellin-responsive element
JL012659	TATC-box	TATCCCA	283	7	+	Oryza sativa	cis-acting element involved in gibberellin-responsiveness	gibberellin-responsive element
JL012659	GARE-motif	TCTGTTG	412	7	+	Brassica oleracea	gibberellin-responsive element	gibberellin-responsive element
JL012659	GARE-motif	TCTGTTG	1712	7	+	Brassica oleracea	gibberellin-responsive element	gibberellin-responsive element
JL013385	P-box	CCTTTTG	1872	7	-	Oryza sativa	gibberellin-responsive element	gibberellin-responsive element
JL013810	GARE-motif	TCTGTTG	1685	7	-	Brassica oleracea	gibberellin-responsive element	gibberellin-responsive element
JL013989	GARE-motif	TCTGTTG	1923	7	+	Brassica oleracea	gibberellin-responsive element	gibberellin-responsive element
JL014192	TATC-box	TATCCCA	481	7	+	Oryza sativa	cis-acting element involved in gibberellin-responsiveness	gibberellin-responsive element
JL014192	TATC-box	TATCCCA	577	7	+	Oryza sativa	cis-acting element involved in gibberellin-responsiveness	gibberellin-responsive element
JL014307	GARE-motif	TCTGTTG	559	7	-	Brassica oleracea	gibberellin-responsive element	gibberellin-responsive element
JL014403	GARE-motif	TCTGTTG	1011	7	-	Brassica oleracea	gibberellin-responsive element	gibberellin-responsive element
JL014780	P-box	CCTTTTG	1735	7	+	Oryza sativa	gibberellin-responsive element	gibberellin-responsive element
JL014780	GARE-motif	TCTGTTG	1983	7	-	Brassica oleracea	gibberellin-responsive element	gibberellin-responsive element
JL014786	TATC-box	TATCCCA	1839	7	-	Oryza sativa	cis-acting element involved in gibberellin-responsiveness	gibberellin-responsive element
JL014786	GARE-motif	TCTGTTG	1293	7	+	Brassica oleracea	gibberellin-responsive element	gibberellin-responsive element
JL014786	GARE-motif	TCTGTTG	1891	7	-	Brassica oleracea	gibberellin-responsive element	gibberellin-responsive element
JL014824	P-box	CCTTTTG	580	7	+	Oryza sativa	gibberellin-responsive element	gibberellin-responsive element
JL014958	P-box	CCTTTTG	535	7	-	Oryza sativa	gibberellin-responsive element	gibberellin-responsive element
JL014958	GARE-motif	TCTGTTG	1246	7	-	Brassica oleracea	gibberellin-responsive element	gibberellin-responsive element
JL014959	GARE-motif	TCTGTTG	1013	7	+	Brassica oleracea	gibberellin-responsive element	gibberellin-responsive element
JL015191	TATC-box	TATCCCA	539	7	-	Oryza sativa	cis-acting element involved in gibberellin-responsiveness	gibberellin-responsive element
JL015356	TATC-box	TATCCCA	131	7	+	Oryza sativa	cis-acting element involved in gibberellin-responsiveness	gibberellin-responsive element
JL015356	TATC-box	TATCCCA	865	7	+	Oryza sativa	cis-acting element involved in gibberellin-responsiveness	gibberellin-responsive element
JL015356	TATC-box	TATCCCA	1307	7	+	Oryza sativa	cis-acting element involved in gibberellin-responsiveness	gibberellin-responsive element
JL016473	P-box	CCTTTTG	1820	7	-	Oryza sativa	gibberellin-responsive element	gibberellin-responsive element
JL017467	TATC-box	TATCCCA	117	7	-	Oryza sativa	cis-acting element involved in gibberellin-responsiveness	gibberellin-responsive element
JL017958	GARE-motif	TCTGTTG	791	7	+	Brassica oleracea	gibberellin-responsive element	gibberellin-responsive element
JL018196	P-box	CCTTTTG	24	7	-	Oryza sativa	gibberellin-responsive element	gibberellin-responsive element
JL018196	TATC-box	TATCCCA	1897	7	+	Oryza sativa	cis-acting element involved in gibberellin-responsiveness	gibberellin-responsive element
JL018265	P-box	CCTTTTG	1724	7	-	Oryza sativa	gibberellin-responsive element	gibberellin-responsive element
JL019328	TATC-box	TATCCCA	1517	7	+	Oryza sativa	cis-acting element involved in gibberellin-responsiveness	gibberellin-responsive element
JL019618	GARE-motif	TCTGTTG	154	7	-	Brassica oleracea	gibberellin-responsive element	gibberellin-responsive element
JL019993	P-box	CCTTTTG	192	7	-	Oryza sativa	gibberellin-responsive element	gibberellin-responsive element
JL020338	TATC-box	TATCCCA	251	7	+	Oryza sativa	cis-acting element involved in gibberellin-responsiveness	gibberellin-responsive element
JL020338	GARE-motif	TCTGTTG	381	7	+	Brassica oleracea	gibberellin-responsive element	gibberellin-responsive element
JL020587	TATC-box	TATCCCA	300	7	+	Oryza sativa	cis-acting element involved in gibberellin-responsiveness	gibberellin-responsive element
JL020742	P-box	CCTTTTG	1775	7	+	Oryza sativa	gibberellin-responsive element	gibberellin-responsive element
JL021998	P-box	CCTTTTG	528	7	+	Oryza sativa	gibberellin-responsive element	gibberellin-responsive element
JL022805	GARE-motif	TCTGTTG	1852	7	-	Brassica oleracea	gibberellin-responsive element	gibberellin-responsive element
JL024811	TATC-box	TATCCCA	1517	7	+	Oryza sativa	cis-acting element involved in gibberellin-responsiveness	gibberellin-responsive element
JL024896	P-box	CCTTTTG	1816	7	+	Oryza sativa	gibberellin-responsive element	gibberellin-responsive element
JL026711	TATC-box	TATCCCA	1488	7	+	Oryza sativa	cis-acting element involved in gibberellin-responsiveness	gibberellin-responsive element
JL026711	P-box	CCTTTTG	611	7	+	Oryza sativa	gibberellin-responsive element	gibberellin-responsive element
JL027911	TATC-box	TATCCCA	202	7	-	Oryza sativa	cis-acting element involved in gibberellin-responsiveness	gibberellin-responsive element
JL027911	TATC-box	TATCCCA	1346	7	-	Oryza sativa	cis-acting element involved in gibberellin-responsiveness	gibberellin-responsive element
JL028084	GARE-motif	TCTGTTG	1100	7	+	Brassica oleracea	gibberellin-responsive element	gibberellin-responsive element
JL028112	TATC-box	TATCCCA	1519	7	+	Oryza sativa	cis-acting element involved in gibberellin-responsiveness	gibberellin-responsive element
JL000456	SARE	TTCGACCATCTT	946	11	-	Nicotiana tabacum	cis-acting element involved in salicylic acid responsiveness	salicylic acid-responsive element
JL001373	TCA-element	CCATCTTTTT	952	9	-	Nicotiana tabacum	cis-acting element involved in salicylic acid responsiveness	salicylic acid-responsive element
JL001373	TCA-element	CCATCTTTTT	1369	9	-	Nicotiana tabacum	cis-acting element involved in salicylic acid responsiveness	salicylic acid-responsive element
JL001438	TCA-element	CCATCTTTTT	899	9	-	Nicotiana tabacum	cis-acting element involved in salicylic acid responsiveness	salicylic acid-responsive element
JL002593	TCA-element	CCATCTTTTT	304	9	-	Nicotiana tabacum	cis-acting element involved in salicylic acid responsiveness	salicylic acid-responsive element
JL002593	TCA-element	CCATCTTTTT	845	9	-	Nicotiana tabacum	cis-acting element involved in salicylic acid responsiveness	salicylic acid-responsive element
JL003724	TCA-element	TCAGAAGAGG	1848	9	+	Brassica oleracea	cis-acting element involved in salicylic acid responsiveness	salicylic acid-responsive element
JL004083	TCA-element	CCATCTTTTT	220	9	+	Nicotiana tabacum	cis-acting element involved in salicylic acid responsiveness	salicylic acid-responsive element
JL004083	TCA-element	TCAGAAGAGG	1718	9	+	Brassica oleracea	cis-acting element involved in salicylic acid responsiveness	salicylic acid-responsive element
JL004085	TCA-element	TCAGAAGAGG	1718	9	+	Brassica oleracea	cis-acting element involved in salicylic acid responsiveness	salicylic acid-responsive element
JL005102	TCA-element	TCAGAAGAGG	936	9	+	Brassica oleracea	cis-acting element involved in salicylic acid responsiveness	salicylic acid-responsive element
JL005515	TCA-element	TCAGAAGAGG	1812	9	+	Brassica oleracea	cis-acting element involved in salicylic acid responsiveness	salicylic acid-responsive element
JL005516	TCA-element	TCAGAAGAGG	661	9	+	Brassica oleracea	cis-acting element involved in salicylic acid responsiveness	salicylic acid-responsive element
JL005516	TCA-element	TCAGAAGAGG	1815	9	+	Brassica oleracea	cis-acting element involved in salicylic acid responsiveness	salicylic acid-responsive element
JL005517	TCA-element	TCAGAAGAGG	151	9	+	Brassica oleracea	cis-acting element involved in salicylic acid responsiveness	salicylic acid-responsive element
JL005517	TCA-element	TCAGAAGAGG	1812	9	+	Brassica oleracea	cis-acting element involved in salicylic acid responsiveness	salicylic acid-responsive element
JL005920	TCA-element	TCAGAAGAGG	1826	9	+	Brassica oleracea	cis-acting element involved in salicylic acid responsiveness	salicylic acid-responsive element
JL007668	TCA-element	TCAGAAGAGG	1844	9	-	Brassica oleracea	cis-acting element involved in salicylic acid responsiveness	salicylic acid-responsive element
JL007668	TCA-element	TCAGAAGAGG	1849	9	+	Brassica oleracea	cis-acting element involved in salicylic acid responsiveness	salicylic acid-responsive element
JL008397	TCA-element	TCAGAAGAGG	1022	9	-	Brassica oleracea	cis-acting element involved in salicylic acid responsiveness	salicylic acid-responsive element
JL008397	TCA-element	CCATCTTTTT	1754	9	-	Nicotiana tabacum	cis-acting element involved in salicylic acid responsiveness	salicylic acid-responsive element
JL008563	TCA-element	CCATCTTTTT	797	9	-	Nicotiana tabacum	cis-acting element involved in salicylic acid responsiveness	salicylic acid-responsive element
JL008563	TCA-element	CCATCTTTTT	1375	9	+	Nicotiana tabacum	cis-acting element involved in salicylic acid responsiveness	salicylic acid-responsive element
JL008657	TCA-element	CCATCTTTTT	524	9	+	Nicotiana tabacum	cis-acting element involved in salicylic acid responsiveness	salicylic acid-responsive element
JL008750	TCA-element	CCATCTTTTT	1476	9	+	Nicotiana tabacum	cis-acting element involved in salicylic acid responsiveness	salicylic acid-responsive element
JL008773	TCA-element	CCATCTTTTT	1907	9	+	Nicotiana tabacum	cis-acting element involved in salicylic acid responsiveness	salicylic acid-responsive element
JL009671	TCA-element	TCAGAAGAGG	1436	9	+	Brassica oleracea	cis-acting element involved in salicylic acid responsiveness	salicylic acid-responsive element
JL009709	TCA-element	CCATCTTTTT	1330	9	+	Nicotiana tabacum	cis-acting element involved in salicylic acid responsiveness	salicylic acid-responsive element
JL010334	TCA-element	TCAGAAGAGG	1080	9	+	Brassica oleracea	cis-acting element involved in salicylic acid responsiveness	salicylic acid-responsive element
JL010459	TCA-element	TCAGAAGAGG	1774	9	-	Brassica oleracea	cis-acting element involved in salicylic acid responsiveness	salicylic acid-responsive element
JL010792	TCA-element	CCATCTTTTT	16	9	-	Nicotiana tabacum	cis-acting element involved in salicylic acid responsiveness	salicylic acid-responsive element
JL011134	SARE	TTCGACCATCTT	380	11	+	Nicotiana tabacum	cis-acting element involved in salicylic acid responsiveness	salicylic acid-responsive element
JL011134	TCA-element	CCATCTTTTT	1960	9	+	Nicotiana tabacum	cis-acting element involved in salicylic acid responsiveness	salicylic acid-responsive element
JL011367	TCA-element	TCAGAAGAGG	1142	9	+	Brassica oleracea	cis-acting element involved in salicylic acid responsiveness	salicylic acid-responsive element
JL011578	TCA-element	CCATCTTTTT	503	9	+	Nicotiana tabacum	cis-acting element involved in salicylic acid responsiveness	salicylic acid-responsive element
JL011578	TCA-element	TCAGAAGAGG	570	9	-	Brassica oleracea	cis-acting element involved in salicylic acid responsiveness	salicylic acid-responsive element
JL011578	TCA-element	TCAGAAGAGG	1668	10	+	Brassica oleracea	cis-acting element involved in salicylic acid responsiveness	salicylic acid-responsive element
JL012294	TCA-element	CCATCTTTTT	1194	9	+	Nicotiana tabacum	cis-acting element involved in salicylic acid responsiveness	salicylic acid-responsive element
JL012294	TCA-element	CCATCTTTTT	1925	9	+	Nicotiana tabacum	cis-acting element involved in salicylic acid responsiveness	salicylic acid-responsive element
JL012295	TCA-element	TCAGAAGAGG	1051	9	-	Brassica oleracea	cis-acting element involved in salicylic acid responsiveness	salicylic acid-responsive element
JL012295	TCA-element	CCATCTTTTT	1925	9	+	Nicotiana tabacum	cis-acting element involved in salicylic acid responsiveness	salicylic acid-responsive element
JL012410	SARE	TTCGACCATCTT	619	11	+	Nicotiana tabacum	cis-acting element involved in salicylic acid responsiveness	salicylic acid-responsive element
JL013496	TCA-element	CCATCTTTTT	679	9	+	Nicotiana tabacum	cis-acting element involved in salicylic acid responsiveness	salicylic acid-responsive element
JL013496	TCA-element	CCATCTTTTT	1616	9	-	Nicotiana tabacum	cis-acting element involved in salicylic acid responsiveness	salicylic acid-responsive element
JL013496	TCA-element	CCATCTTTTT	1816	9	-	Nicotiana tabacum	cis-acting element involved in salicylic acid responsiveness	salicylic acid-responsive element
JL013988	TCA-element	CCATCTTTTT	411	9	+	Nicotiana tabacum	cis-acting element involved in salicylic acid responsiveness	salicylic acid-responsive element
JL014307	TCA-element	CCATCTTTTT	350	9	+	Nicotiana tabacum	cis-acting element involved in salicylic acid responsiveness	salicylic acid-responsive element
JL014786	TCA-element	CCATCTTTTT	452	9	-	Nicotiana tabacum	cis-acting element involved in salicylic acid responsiveness	salicylic acid-responsive element
JL015191	TCA-element	CCATCTTTTT	1665	9	-	Nicotiana tabacum	cis-acting element involved in salicylic acid responsiveness	salicylic acid-responsive element
JL016463	TCA-element	CCATCTTTTT	1866	9	+	Nicotiana tabacum	cis-acting element involved in salicylic acid responsiveness	salicylic acid-responsive element
JL017467	TCA-element	TCAGAAGAGG	362	9	+	Brassica oleracea	cis-acting element involved in salicylic acid responsiveness	salicylic acid-responsive element
JL017467	TCA-element	CCATCTTTTT	1818	9	+	Nicotiana tabacum	cis-acting element involved in salicylic acid responsiveness	salicylic acid-responsive element
JL017494	TCA-element	CCATCTTTTT	886	9	-	Nicotiana tabacum	cis-acting element involved in salicylic acid responsiveness	salicylic acid-responsive element
JL018074	TCA-element	CCATCTTTTT	22	9	-	Nicotiana tabacum	cis-acting element involved in salicylic acid responsiveness	salicylic acid-responsive element
JL018074	TCA-element	TCAGAAGAGG	1872	9	-	Brassica oleracea	cis-acting element involved in salicylic acid responsiveness	salicylic acid-responsive element
JL019618	TCA-element	CCATCTTTTT	640	9	-	Nicotiana tabacum	cis-acting element involved in salicylic acid responsiveness	salicylic acid-responsive element
JL019693	SARE	TTCGACCATCTT	1646	11	-	Nicotiana tabacum	cis-acting element involved in salicylic acid responsiveness	salicylic acid-responsive element
JL019763	TCA-element	CCATCTTTTT	962	9	-	Nicotiana tabacum	cis-acting element involved in salicylic acid responsiveness	salicylic acid-responsive element
JL020338	TCA-element	CCATCTTTTT	817	9	-	Nicotiana tabacum	cis-acting element involved in salicylic acid responsiveness	salicylic acid-responsive element
JL020587	TCA-element	CCATCTTTTT	940	9	+	Nicotiana tabacum	cis-acting element involved in salicylic acid responsiveness	salicylic acid-responsive element
JL020742	TCA-element	CCATCTTTTT	428	9	+	Nicotiana tabacum	cis-acting element involved in salicylic acid responsiveness	salicylic acid-responsive element
JL020742	TCA-element	CCATCTTTTT	750	9	+	Nicotiana tabacum	cis-acting element involved in salicylic acid responsiveness	salicylic acid-responsive element
JL020742	TCA-element	CCATCTTTTT	1567	9	-	Nicotiana tabacum	cis-acting element involved in salicylic acid responsiveness	salicylic acid-responsive element
JL021034	TCA-element	CCATCTTTTT	1252	9	-	Nicotiana tabacum	cis-acting element involved in salicylic acid responsiveness	salicylic acid-responsive element
JL021035	TCA-element	CCATCTTTTT	1297	9	-	Nicotiana tabacum	cis-acting element involved in salicylic acid responsiveness	salicylic acid-responsive element
JL021998	TCA-element	CCATCTTTTT	1572	9	+	Nicotiana tabacum	cis-acting element involved in salicylic acid responsiveness	salicylic acid-responsive element
JL021998	TCA-element	CCATCTTTTT	1964	9	+	Nicotiana tabacum	cis-acting element involved in salicylic acid responsiveness	salicylic acid-responsive element
JL021999	TCA-element	CCATCTTTTT	580	9	-	Nicotiana tabacum	cis-acting element involved in salicylic acid responsiveness	salicylic acid-responsive element
JL021999	TCA-element	CCATCTTTTT	1532	9	+	Nicotiana tabacum	cis-acting element involved in salicylic acid responsiveness	salicylic acid-responsive element
JL021999	TCA-element	CCATCTTTTT	1964	9	+	Nicotiana tabacum	cis-acting element involved in salicylic acid responsiveness	salicylic acid-responsive element
JL022041	TCA-element	CCATCTTTTT	1242	9	+	Nicotiana tabacum	cis-acting element involved in salicylic acid responsiveness	salicylic acid-responsive element
JL022805	TCA-element	CCATCTTTTT	514	9	-	Nicotiana tabacum	cis-acting element involved in salicylic acid responsiveness	salicylic acid-responsive element
JL024259	TCA-element	CCATCTTTTT	11	9	+	Nicotiana tabacum	cis-acting element involved in salicylic acid responsiveness	salicylic acid-responsive element
JL024260	TCA-element	CCATCTTTTT	1067	9	+	Nicotiana tabacum	cis-acting element involved in salicylic acid responsiveness	salicylic acid-responsive element
JL000456	TGA-element	AACGAC	1869	6	-	Brassica oleracea	auxin-responsive element	auxin-responsive element
JL001313	TGA-element	AACGAC	1142	6	-	Brassica oleracea	auxin-responsive element	auxin-responsive element
JL001730	AuxRR-core	GGTCCAT	1176	7	-	Nicotiana tabacum	cis-acting regulatory element involved in auxin responsiveness	auxin-responsive element
JL001974	TGA-element	AACGAC	1700	6	+	Brassica oleracea	auxin-responsive element	auxin-responsive element
JL002026	TGA-element	AACGAC	1422	6	+	Brassica oleracea	auxin-responsive element	auxin-responsive element
JL003829	AuxRE	TGTCTCAATAAG	150	11	+	Glycine max	part of an auxin-responsive element	auxin-responsive element
JL003829	TGA-element	AACGAC	183	6	-	Brassica oleracea	auxin-responsive element	auxin-responsive element
JL004083	TGA-element	AACGAC	421	6	-	Brassica oleracea	auxin-responsive element	auxin-responsive element
JL004083	TGA-element	AACGAC	1751	6	+	Brassica oleracea	auxin-responsive element	auxin-responsive element
JL004085	TGA-element	AACGAC	1751	6	+	Brassica oleracea	auxin-responsive element	auxin-responsive element
JL005934	AuxRR-core	GGTCCAT	677	7	+	Nicotiana tabacum	cis-acting regulatory element involved in auxin responsiveness	auxin-responsive element
JL005934	AuxRR-core	GGTCCAT	778	7	-	Nicotiana tabacum	cis-acting regulatory element involved in auxin responsiveness	auxin-responsive element
JL007205	TGA-element	AACGAC	324	6	+	Brassica oleracea	auxin-responsive element	auxin-responsive element
JL007991	TGA-element	AACGAC	571	6	+	Brassica oleracea	auxin-responsive element	auxin-responsive element
JL008398	TGA-element	AACGAC	507	6	-	Brassica oleracea	auxin-responsive element	auxin-responsive element
JL008657	TGA-element	AACGAC	225	6	+	Brassica oleracea	auxin-responsive element	auxin-responsive element
JL008773	AuxRR-core	GGTCCAT	615	7	-	Nicotiana tabacum	cis-acting regulatory element involved in auxin responsiveness	auxin-responsive element
JL009709	TGA-element	AACGAC	503	6	+	Brassica oleracea	auxin-responsive element	auxin-responsive element
JL009833	AuxRR-core	GGTCCAT	1445	7	+	Nicotiana tabacum	cis-acting regulatory element involved in auxin responsiveness	auxin-responsive element
JL010459	TGA-element	AACGAC	1480	6	+	Brassica oleracea	auxin-responsive element	auxin-responsive element
JL010538	TGA-element	AACGAC	369	6	+	Brassica oleracea	auxin-responsive element	auxin-responsive element
JL011134	TGA-element	AACGAC	375	6	-	Brassica oleracea	auxin-responsive element	auxin-responsive element
JL011873	AuxRR-core	GGTCCAT	628	7	+	Nicotiana tabacum	cis-acting regulatory element involved in auxin responsiveness	auxin-responsive element
JL012295	TGA-element	AACGAC	1825	6	-	Brassica oleracea	auxin-responsive element	auxin-responsive element
JL012410	AuxRR-core	GGTCCAT	61	7	+	Nicotiana tabacum	cis-acting regulatory element involved in auxin responsiveness	auxin-responsive element
JL013988	TGA-element	AACGAC	577	6	+	Brassica oleracea	auxin-responsive element	auxin-responsive element
JL015356	TGA-element	AACGAC	1890	6	-	Brassica oleracea	auxin-responsive element	auxin-responsive element
JL016463	TGA-element	AACGAC	1456	6	-	Brassica oleracea	auxin-responsive element	auxin-responsive element
JL017467	AuxRE	TGTCTCAATAAG	1216	11	+	Glycine max	part of an auxin-responsive element	auxin-responsive element
JL017467	TGA-element	AACGAC	842	6	-	Brassica oleracea	auxin-responsive element	auxin-responsive element
JL017467	TGA-element	AACGAC	927	6	-	Brassica oleracea	auxin-responsive element	auxin-responsive element
JL019328	TGA-element	AACGAC	364	6	-	Brassica oleracea	auxin-responsive element	auxin-responsive element
JL019618	TGA-element	AACGAC	1384	6	+	Brassica oleracea	auxin-responsive element	auxin-responsive element
JL019763	AuxRR-core	GGTCCAT	498	7	+	Nicotiana tabacum	cis-acting regulatory element involved in auxin responsiveness	auxin-responsive element
JL019763	AuxRR-core	GGTCCAT	1687	7	+	Nicotiana tabacum	cis-acting regulatory element involved in auxin responsiveness	auxin-responsive element
JL020084	TGA-element	AACGAC	1280	6	-	Brassica oleracea	auxin-responsive element	auxin-responsive element
JL020338	TGA-element	AACGAC	1342	6	-	Brassica oleracea	auxin-responsive element	auxin-responsive element
JL020587	TGA-element	AACGAC	729	6	+	Brassica oleracea	auxin-responsive element	auxin-responsive element
JL021999	TGA-element	AACGAC	1210	6	+	Brassica oleracea	auxin-responsive element	auxin-responsive element
JL024260	AuxRR-core	GGTCCAT	395	7	+	Nicotiana tabacum	cis-acting regulatory element involved in auxin responsiveness	auxin-responsive element
JL024811	TGA-element	AACGAC	364	6	-	Brassica oleracea	auxin-responsive element	auxin-responsive element
JL028084	AuxRR-core	GGTCCAT	364	7	+	Nicotiana tabacum	cis-acting regulatory element involved in auxin responsiveness	auxin-responsive element
JL028112	TGA-element	AACGAC	370	6	-	Brassica oleracea	auxin-responsive element	auxin-responsive element
JL001313	MBS	CAACTG	135	6	+	Arabidopsis thaliana	MYB binding site involved in drought-inducibility	drought-inducibility
JL001313	MBS	CAACTG	179	6	-	Arabidopsis thaliana	MYB binding site involved in drought-inducibility	drought-inducibility
JL001313	MBS	CAACTG	1115	6	+	Arabidopsis thaliana	MYB binding site involved in drought-inducibility	drought-inducibility
JL001373	MBS	CAACTG	501	6	+	Arabidopsis thaliana	MYB binding site involved in drought-inducibility	drought-inducibility
JL001373	MBS	CAACTG	529	6	-	Arabidopsis thaliana	MYB binding site involved in drought-inducibility	drought-inducibility
JL001373	MBS	CAACTG	1761	6	+	Arabidopsis thaliana	MYB binding site involved in drought-inducibility	drought-inducibility
JL001865	MBS	CAACTG	401	6	+	Arabidopsis thaliana	MYB binding site involved in drought-inducibility	drought-inducibility
JL001974	MBS	CAACTG	219	6	-	Arabidopsis thaliana	MYB binding site involved in drought-inducibility	drought-inducibility
JL001974	MBS	CAACTG	1725	6	+	Arabidopsis thaliana	MYB binding site involved in drought-inducibility	drought-inducibility
JL002382	MBS	CAACTG	1983	6	+	Arabidopsis thaliana	MYB binding site involved in drought-inducibility	drought-inducibility
JL002833	MBS	CAACTG	810	6	+	Arabidopsis thaliana	MYB binding site involved in drought-inducibility	drought-inducibility
JL002994	MBS	CAACTG	16	6	-	Arabidopsis thaliana	MYB binding site involved in drought-inducibility	drought-inducibility
JL004083	MBS	CAACTG	1992	6	+	Arabidopsis thaliana	MYB binding site involved in drought-inducibility	drought-inducibility
JL004084	MBS	CAACTG	1575	6	+	Arabidopsis thaliana	MYB binding site involved in drought-inducibility	drought-inducibility
JL004084	MBS	CAACTG	1593	6	+	Arabidopsis thaliana	MYB binding site involved in drought-inducibility	drought-inducibility
JL004084	MBS	CAACTG	1992	6	+	Arabidopsis thaliana	MYB binding site involved in drought-inducibility	drought-inducibility
JL004085	MBS	CAACTG	206	6	+	Arabidopsis thaliana	MYB binding site involved in drought-inducibility	drought-inducibility
JL004085	MBS	CAACTG	1992	6	+	Arabidopsis thaliana	MYB binding site involved in drought-inducibility	drought-inducibility
JL005515	MBS	CAACTG	1914	6	-	Arabidopsis thaliana	MYB binding site involved in drought-inducibility	drought-inducibility
JL005516	MBS	CAACTG	763	6	-	Arabidopsis thaliana	MYB binding site involved in drought-inducibility	drought-inducibility
JL005516	MBS	CAACTG	1917	6	-	Arabidopsis thaliana	MYB binding site involved in drought-inducibility	drought-inducibility
JL005517	MBS	CAACTG	253	6	-	Arabidopsis thaliana	MYB binding site involved in drought-inducibility	drought-inducibility
JL005517	MBS	CAACTG	1914	6	-	Arabidopsis thaliana	MYB binding site involved in drought-inducibility	drought-inducibility
JL005934	MBS	CAACTG	582	6	-	Arabidopsis thaliana	MYB binding site involved in drought-inducibility	drought-inducibility
JL006426	MBS	CAACTG	68	6	+	Arabidopsis thaliana	MYB binding site involved in drought-inducibility	drought-inducibility
JL006580	MBS	CAACTG	1597	6	+	Arabidopsis thaliana	MYB binding site involved in drought-inducibility	drought-inducibility
JL006895	MBS	CAACTG	10	6	-	Arabidopsis thaliana	MYB binding site involved in drought-inducibility	drought-inducibility
JL007991	MBS	CAACTG	939	6	+	Arabidopsis thaliana	MYB binding site involved in drought-inducibility	drought-inducibility
JL008398	MBS	CAACTG	1905	6	-	Arabidopsis thaliana	MYB binding site involved in drought-inducibility	drought-inducibility
JL008564	MBS	CAACTG	585	6	-	Arabidopsis thaliana	MYB binding site involved in drought-inducibility	drought-inducibility
JL008657	MBS	CAACTG	498	6	+	Arabidopsis thaliana	MYB binding site involved in drought-inducibility	drought-inducibility
JL009615	MBS	CAACTG	630	6	-	Arabidopsis thaliana	MYB binding site involved in drought-inducibility	drought-inducibility
JL009615	MBS	CAACTG	918	6	-	Arabidopsis thaliana	MYB binding site involved in drought-inducibility	drought-inducibility
JL009833	MBS	CAACTG	47	6	+	Arabidopsis thaliana	MYB binding site involved in drought-inducibility	drought-inducibility
JL009833	MBS	CAACTG	1468	6	+	Arabidopsis thaliana	MYB binding site involved in drought-inducibility	drought-inducibility
JL010459	MBS	CAACTG	926	6	-	Arabidopsis thaliana	MYB binding site involved in drought-inducibility	drought-inducibility
JL010459	MBS	CAACTG	1633	6	+	Arabidopsis thaliana	MYB binding site involved in drought-inducibility	drought-inducibility
JL010538	MBS	CAACTG	526	6	-	Arabidopsis thaliana	MYB binding site involved in drought-inducibility	drought-inducibility
JL011134	MBS	CAACTG	1111	6	+	Arabidopsis thaliana	MYB binding site involved in drought-inducibility	drought-inducibility
JL011367	MBS	CAACTG	175	6	+	Arabidopsis thaliana	MYB binding site involved in drought-inducibility	drought-inducibility
JL011367	MBS	CAACTG	940	6	+	Arabidopsis thaliana	MYB binding site involved in drought-inducibility	drought-inducibility
JL011562	MBS	CAACTG	1801	6	-	Arabidopsis thaliana	MYB binding site involved in drought-inducibility	drought-inducibility
JL011578	MBS	CAACTG	1406	6	+	Arabidopsis thaliana	MYB binding site involved in drought-inducibility	drought-inducibility
JL011873	MBS	CAACTG	1449	6	-	Arabidopsis thaliana	MYB binding site involved in drought-inducibility	drought-inducibility
JL011874	MBS	CAACTG	186	6	-	Arabidopsis thaliana	MYB binding site involved in drought-inducibility	drought-inducibility
JL011874	MBS	CAACTG	1700	6	+	Arabidopsis thaliana	MYB binding site involved in drought-inducibility	drought-inducibility
JL012058	MBS	CAACTG	1616	6	+	Arabidopsis thaliana	MYB binding site involved in drought-inducibility	drought-inducibility
JL012294	MBS	CAACTG	1879	6	+	Arabidopsis thaliana	MYB binding site involved in drought-inducibility	drought-inducibility
JL012295	MBS	CAACTG	1878	6	+	Arabidopsis thaliana	MYB binding site involved in drought-inducibility	drought-inducibility
JL012404	MBS	CAACTG	1432	6	-	Arabidopsis thaliana	MYB binding site involved in drought-inducibility	drought-inducibility
JL012410	MBS	CAACTG	1887	6	+	Arabidopsis thaliana	MYB binding site involved in drought-inducibility	drought-inducibility
JL012450	MBS	CAACTG	1741	6	+	Arabidopsis thaliana	MYB binding site involved in drought-inducibility	drought-inducibility
JL012659	MBS	CAACTG	1482	6	-	Arabidopsis thaliana	MYB binding site involved in drought-inducibility	drought-inducibility
JL013385	MBS	CAACTG	356	6	+	Arabidopsis thaliana	MYB binding site involved in drought-inducibility	drought-inducibility
JL013385	MBS	CAACTG	1899	6	+	Arabidopsis thaliana	MYB binding site involved in drought-inducibility	drought-inducibility
JL013988	MBS	CAACTG	33	6	-	Arabidopsis thaliana	MYB binding site involved in drought-inducibility	drought-inducibility
JL013988	MBS	CAACTG	1897	6	-	Arabidopsis thaliana	MYB binding site involved in drought-inducibility	drought-inducibility
JL013989	MBS	CAACTG	1532	6	+	Arabidopsis thaliana	MYB binding site involved in drought-inducibility	drought-inducibility
JL014083	MBS	CAACTG	260	6	+	Arabidopsis thaliana	MYB binding site involved in drought-inducibility	drought-inducibility
JL014083	MBS	CAACTG	897	6	-	Arabidopsis thaliana	MYB binding site involved in drought-inducibility	drought-inducibility
JL014083	MBS	CAACTG	1075	6	-	Arabidopsis thaliana	MYB binding site involved in drought-inducibility	drought-inducibility
JL014780	MBS	CAACTG	1529	6	+	Arabidopsis thaliana	MYB binding site involved in drought-inducibility	drought-inducibility
JL014786	MBS	CAACTG	410	6	-	Arabidopsis thaliana	MYB binding site involved in drought-inducibility	drought-inducibility
JL014786	MBS	CAACTG	638	6	-	Arabidopsis thaliana	MYB binding site involved in drought-inducibility	drought-inducibility
JL014958	MBS	CAACTG	1995	6	-	Arabidopsis thaliana	MYB binding site involved in drought-inducibility	drought-inducibility
JL014959	MBS	CAACTG	1280	6	+	Arabidopsis thaliana	MYB binding site involved in drought-inducibility	drought-inducibility
JL015356	MBS	CAACTG	631	6	+	Arabidopsis thaliana	MYB binding site involved in drought-inducibility	drought-inducibility
JL016053	MBS	CAACTG	332	6	+	Arabidopsis thaliana	MYB binding site involved in drought-inducibility	drought-inducibility
JL016053	MBS	CAACTG	1475	6	-	Arabidopsis thaliana	MYB binding site involved in drought-inducibility	drought-inducibility
JL016053	MBS	CAACTG	1679	6	+	Arabidopsis thaliana	MYB binding site involved in drought-inducibility	drought-inducibility
JL016053	MBS	CAACTG	1825	6	-	Arabidopsis thaliana	MYB binding site involved in drought-inducibility	drought-inducibility
JL016473	MBS	CAACTG	1259	6	+	Arabidopsis thaliana	MYB binding site involved in drought-inducibility	drought-inducibility
JL016473	MBS	CAACTG	1809	6	+	Arabidopsis thaliana	MYB binding site involved in drought-inducibility	drought-inducibility
JL017467	MBS	CAACTG	795	6	+	Arabidopsis thaliana	MYB binding site involved in drought-inducibility	drought-inducibility
JL018074	MBS	CAACTG	140	6	-	Arabidopsis thaliana	MYB binding site involved in drought-inducibility	drought-inducibility
JL018074	MBS	CAACTG	1275	6	-	Arabidopsis thaliana	MYB binding site involved in drought-inducibility	drought-inducibility
JL020084	MBS	CAACTG	161	6	+	Arabidopsis thaliana	MYB binding site involved in drought-inducibility	drought-inducibility
JL020338	MBS	CAACTG	1449	6	-	Arabidopsis thaliana	MYB binding site involved in drought-inducibility	drought-inducibility
JL020742	MBS	CAACTG	539	6	-	Arabidopsis thaliana	MYB binding site involved in drought-inducibility	drought-inducibility
JL021034	MBS	CAACTG	151	6	-	Arabidopsis thaliana	MYB binding site involved in drought-inducibility	drought-inducibility
JL021035	MBS	CAACTG	181	6	+	Arabidopsis thaliana	MYB binding site involved in drought-inducibility	drought-inducibility
JL021250	MBS	CAACTG	1741	6	+	Arabidopsis thaliana	MYB binding site involved in drought-inducibility	drought-inducibility
JL021727	MBS	CAACTG	330	6	-	Arabidopsis thaliana	MYB binding site involved in drought-inducibility	drought-inducibility
JL021998	MBS	CAACTG	429	6	-	Arabidopsis thaliana	MYB binding site involved in drought-inducibility	drought-inducibility
JL022041	MBS	CAACTG	51	6	+	Arabidopsis thaliana	MYB binding site involved in drought-inducibility	drought-inducibility
JL024088	MBS	CAACTG	221	6	-	Arabidopsis thaliana	MYB binding site involved in drought-inducibility	drought-inducibility
JL024896	MBS	CAACTG	1728	6	+	Arabidopsis thaliana	MYB binding site involved in drought-inducibility	drought-inducibility
JL026711	MBS	CAACTG	1714	6	-	Arabidopsis thaliana	MYB binding site involved in drought-inducibility	drought-inducibility
JL028084	MBS	CAACTG	775	6	+	Arabidopsis thaliana	MYB binding site involved in drought-inducibility	drought-inducibility
JL028084	MBS	CAACTG	1689	6	-	Arabidopsis thaliana	MYB binding site involved in drought-inducibility	drought-inducibility
JL000456	LTR	CCGAAA	1276	6	+	Hordeum vulgare	cis-acting element involved in low-temperature responsiveness	low temperature-responsive element
JL001313	LTR	CCGAAA	1183	6	-	Hordeum vulgare	cis-acting element involved in low-temperature responsiveness	low temperature-responsive element
JL001730	LTR	CCGAAA	1084	6	+	Hordeum vulgare	cis-acting element involved in low-temperature responsiveness	low temperature-responsive element
JL002994	LTR	CCGAAA	1449	6	-	Hordeum vulgare	cis-acting element involved in low-temperature responsiveness	low temperature-responsive element
JL003747	LTR	CCGAAA	151	6	-	Hordeum vulgare	cis-acting element involved in low-temperature responsiveness	low temperature-responsive element
JL004164	LTR	CCGAAA	1483	6	-	Hordeum vulgare	cis-acting element involved in low-temperature responsiveness	low temperature-responsive element
JL005912	LTR	CCGAAA	1064	6	-	Hordeum vulgare	cis-acting element involved in low-temperature responsiveness	low temperature-responsive element
JL005912	LTR	CCGAAA	1373	6	+	Hordeum vulgare	cis-acting element involved in low-temperature responsiveness	low temperature-responsive element
JL005934	LTR	CCGAAA	816	6	-	Hordeum vulgare	cis-acting element involved in low-temperature responsiveness	low temperature-responsive element
JL007991	LTR	CCGAAA	1102	6	-	Hordeum vulgare	cis-acting element involved in low-temperature responsiveness	low temperature-responsive element
JL008397	LTR	CCGAAA	1427	6	-	Hordeum vulgare	cis-acting element involved in low-temperature responsiveness	low temperature-responsive element
JL008657	LTR	CCGAAA	1678	6	-	Hordeum vulgare	cis-acting element involved in low-temperature responsiveness	low temperature-responsive element
JL008657	LTR	CCGAAA	1984	6	-	Hordeum vulgare	cis-acting element involved in low-temperature responsiveness	low temperature-responsive element
JL009709	LTR	CCGAAA	722	6	-	Hordeum vulgare	cis-acting element involved in low-temperature responsiveness	low temperature-responsive element
JL009854	LTR	CCGAAA	610	6	+	Hordeum vulgare	cis-acting element involved in low-temperature responsiveness	low temperature-responsive element
JL009854	LTR	CCGAAA	1677	6	+	Hordeum vulgare	cis-acting element involved in low-temperature responsiveness	low temperature-responsive element
JL009854	LTR	CCGAAA	1741	6	-	Hordeum vulgare	cis-acting element involved in low-temperature responsiveness	low temperature-responsive element
JL011134	LTR	CCGAAA	389	6	-	Hordeum vulgare	cis-acting element involved in low-temperature responsiveness	low temperature-responsive element
JL011578	LTR	CCGAAA	1386	6	-	Hordeum vulgare	cis-acting element involved in low-temperature responsiveness	low temperature-responsive element
JL012058	LTR	CCGAAA	1696	6	+	Hordeum vulgare	cis-acting element involved in low-temperature responsiveness	low temperature-responsive element
JL012404	LTR	CCGAAA	1539	6	+	Hordeum vulgare	cis-acting element involved in low-temperature responsiveness	low temperature-responsive element
JL012404	LTR	CCGAAA	1770	6	+	Hordeum vulgare	cis-acting element involved in low-temperature responsiveness	low temperature-responsive element
JL012406	LTR	CCGAAA	383	6	+	Hordeum vulgare	cis-acting element involved in low-temperature responsiveness	low temperature-responsive element
JL012450	LTR	CCGAAA	913	6	+	Hordeum vulgare	cis-acting element involved in low-temperature responsiveness	low temperature-responsive element
JL012659	LTR	CCGAAA	989	6	-	Hordeum vulgare	cis-acting element involved in low-temperature responsiveness	low temperature-responsive element
JL013810	LTR	CCGAAA	941	6	+	Hordeum vulgare	cis-acting element involved in low-temperature responsiveness	low temperature-responsive element
JL014780	LTR	CCGAAA	1335	6	+	Hordeum vulgare	cis-acting element involved in low-temperature responsiveness	low temperature-responsive element
JL014824	LTR	CCGAAA	1275	6	+	Hordeum vulgare	cis-acting element involved in low-temperature responsiveness	low temperature-responsive element
JL014958	LTR	CCGAAA	1605	6	-	Hordeum vulgare	cis-acting element involved in low-temperature responsiveness	low temperature-responsive element
JL016473	LTR	CCGAAA	686	6	+	Hordeum vulgare	cis-acting element involved in low-temperature responsiveness	low temperature-responsive element
JL017991	LTR	CCGAAA	420	6	-	Hordeum vulgare	cis-acting element involved in low-temperature responsiveness	low temperature-responsive element
JL018074	LTR	CCGAAA	702	6	-	Hordeum vulgare	cis-acting element involved in low-temperature responsiveness	low temperature-responsive element
JL018074	LTR	CCGAAA	1460	6	+	Hordeum vulgare	cis-acting element involved in low-temperature responsiveness	low temperature-responsive element
JL018074	LTR	CCGAAA	1539	6	-	Hordeum vulgare	cis-acting element involved in low-temperature responsiveness	low temperature-responsive element
JL018196	LTR	CCGAAA	1594	6	-	Hordeum vulgare	cis-acting element involved in low-temperature responsiveness	low temperature-responsive element
JL018265	LTR	CCGAAA	717	6	+	Hordeum vulgare	cis-acting element involved in low-temperature responsiveness	low temperature-responsive element
JL018265	LTR	CCGAAA	743	6	-	Hordeum vulgare	cis-acting element involved in low-temperature responsiveness	low temperature-responsive element
JL018265	LTR	CCGAAA	887	6	+	Hordeum vulgare	cis-acting element involved in low-temperature responsiveness	low temperature-responsive element
JL018465	LTR	CCGAAA	469	6	+	Hordeum vulgare	cis-acting element involved in low-temperature responsiveness	low temperature-responsive element
JL018465	LTR	CCGAAA	1313	6	+	Hordeum vulgare	cis-acting element involved in low-temperature responsiveness	low temperature-responsive element
JL019328	LTR	CCGAAA	738	6	-	Hordeum vulgare	cis-acting element involved in low-temperature responsiveness	low temperature-responsive element
JL020338	LTR	CCGAAA	958	6	-	Hordeum vulgare	cis-acting element involved in low-temperature responsiveness	low temperature-responsive element
JL020587	LTR	CCGAAA	1591	6	+	Hordeum vulgare	cis-acting element involved in low-temperature responsiveness	low temperature-responsive element
JL020587	LTR	CCGAAA	1730	6	-	Hordeum vulgare	cis-acting element involved in low-temperature responsiveness	low temperature-responsive element
JL020742	LTR	CCGAAA	1227	6	+	Hordeum vulgare	cis-acting element involved in low-temperature responsiveness	low temperature-responsive element
JL024088	LTR	CCGAAA	1809	6	+	Hordeum vulgare	cis-acting element involved in low-temperature responsiveness	low temperature-responsive element
JL024259	LTR	CCGAAA	252	6	-	Hordeum vulgare	cis-acting element involved in low-temperature responsiveness	low temperature-responsive element
JL024260	LTR	CCGAAA	1308	6	-	Hordeum vulgare	cis-acting element involved in low-temperature responsiveness	low temperature-responsive element
JL024811	LTR	CCGAAA	738	6	-	Hordeum vulgare	cis-acting element involved in low-temperature responsiveness	low temperature-responsive element
JL024896	LTR	CCGAAA	807	6	-	Hordeum vulgare	cis-acting element involved in low-temperature responsiveness	low temperature-responsive element
JL028112	LTR	CCGAAA	741	6	-	Hordeum vulgare	cis-acting element involved in low-temperature responsiveness	low temperature-responsive element
JL000525	TC-rich repeats	ATTCTCTAAC	391	9	-	Nicotiana tabacum	cis-acting element involved in defense and stress responsiveness	defense and stress-responsive element
JL001438	TC-rich repeats	ATTCTCTAAC	1308	9	+	Nicotiana tabacum	cis-acting element involved in defense and stress responsiveness	defense and stress-responsive element
JL001730	TC-rich repeats	ATTCTCTAAC	1257	9	+	Nicotiana tabacum	cis-acting element involved in defense and stress responsiveness	defense and stress-responsive element
JL001974	TC-rich repeats	GTTTTCTTAC	931	9	-	Nicotiana tabacum	cis-acting element involved in defense and stress responsiveness	defense and stress-responsive element
JL002593	TC-rich repeats	GTTTTCTTAC	602	9	-	Nicotiana tabacum	cis-acting element involved in defense and stress responsiveness	defense and stress-responsive element
JL002593	TC-rich repeats	GTTTTCTTAC	1143	9	-	Nicotiana tabacum	cis-acting element involved in defense and stress responsiveness	defense and stress-responsive element
JL003747	TC-rich repeats	ATTCTCTAAC	1823	9	-	Nicotiana tabacum	cis-acting element involved in defense and stress responsiveness	defense and stress-responsive element
JL004164	TC-rich repeats	ATTCTCTAAC	1100	9	-	Nicotiana tabacum	cis-acting element involved in defense and stress responsiveness	defense and stress-responsive element
JL005102	TC-rich repeats	ATTCTCTAAC	1003	9	+	Nicotiana tabacum	cis-acting element involved in defense and stress responsiveness	defense and stress-responsive element
JL005515	TC-rich repeats	GTTTTCTTAC	1317	9	-	Nicotiana tabacum	cis-acting element involved in defense and stress responsiveness	defense and stress-responsive element
JL005516	TC-rich repeats	GTTTTCTTAC	166	9	-	Nicotiana tabacum	cis-acting element involved in defense and stress responsiveness	defense and stress-responsive element
JL005516	TC-rich repeats	GTTTTCTTAC	1320	9	-	Nicotiana tabacum	cis-acting element involved in defense and stress responsiveness	defense and stress-responsive element
JL005517	TC-rich repeats	GTTTTCTTAC	1317	9	-	Nicotiana tabacum	cis-acting element involved in defense and stress responsiveness	defense and stress-responsive element
JL005750	TC-rich repeats	GTTTTCTTAC	1766	9	+	Nicotiana tabacum	cis-acting element involved in defense and stress responsiveness	defense and stress-responsive element
JL005912	TC-rich repeats	ATTCTCTAAC	900	9	-	Nicotiana tabacum	cis-acting element involved in defense and stress responsiveness	defense and stress-responsive element
JL005912	TC-rich repeats	GTTTTCTTAC	1189	9	-	Nicotiana tabacum	cis-acting element involved in defense and stress responsiveness	defense and stress-responsive element
JL005935	TC-rich repeats	GTTTTCTTAC	806	9	+	Nicotiana tabacum	cis-acting element involved in defense and stress responsiveness	defense and stress-responsive element
JL006895	TC-rich repeats	ATTCTCTAAC	1084	9	+	Nicotiana tabacum	cis-acting element involved in defense and stress responsiveness	defense and stress-responsive element
JL007992	TC-rich repeats	ATTCTCTAAC	1603	9	-	Nicotiana tabacum	cis-acting element involved in defense and stress responsiveness	defense and stress-responsive element
JL008397	TC-rich repeats	GTTTTCTTAC	609	9	-	Nicotiana tabacum	cis-acting element involved in defense and stress responsiveness	defense and stress-responsive element
JL008399	TC-rich repeats	ATTCTCTAAC	458	9	+	Nicotiana tabacum	cis-acting element involved in defense and stress responsiveness	defense and stress-responsive element
JL008399	TC-rich repeats	GTTTTCTTAC	957	9	+	Nicotiana tabacum	cis-acting element involved in defense and stress responsiveness	defense and stress-responsive element
JL008563	TC-rich repeats	GTTTTCTTAC	1459	9	-	Nicotiana tabacum	cis-acting element involved in defense and stress responsiveness	defense and stress-responsive element
JL008564	TC-rich repeats	ATTCTCTAAC	623	9	+	Nicotiana tabacum	cis-acting element involved in defense and stress responsiveness	defense and stress-responsive element
JL008564	TC-rich repeats	GTTTTCTTAC	930	9	-	Nicotiana tabacum	cis-acting element involved in defense and stress responsiveness	defense and stress-responsive element
JL008564	TC-rich repeats	GTTTTCTTAC	1455	9	-	Nicotiana tabacum	cis-acting element involved in defense and stress responsiveness	defense and stress-responsive element
JL008635	TC-rich repeats	GTTTTCTTAC	1901	9	+	Nicotiana tabacum	cis-acting element involved in defense and stress responsiveness	defense and stress-responsive element
JL010334	TC-rich repeats	ATTCTCTAAC	874	9	-	Nicotiana tabacum	cis-acting element involved in defense and stress responsiveness	defense and stress-responsive element
JL010459	TC-rich repeats	GTTTTCTTAC	1249	9	+	Nicotiana tabacum	cis-acting element involved in defense and stress responsiveness	defense and stress-responsive element
JL011103	TC-rich repeats	GTTTTCTTAC	1577	9	-	Nicotiana tabacum	cis-acting element involved in defense and stress responsiveness	defense and stress-responsive element
JL011134	TC-rich repeats	GTTTTCTTAC	1553	9	-	Nicotiana tabacum	cis-acting element involved in defense and stress responsiveness	defense and stress-responsive element
JL011873	TC-rich repeats	GTTTTCTTAC	1351	9	+	Nicotiana tabacum	cis-acting element involved in defense and stress responsiveness	defense and stress-responsive element
JL011874	TC-rich repeats	GTTTTCTTAC	660	9	-	Nicotiana tabacum	cis-acting element involved in defense and stress responsiveness	defense and stress-responsive element
JL012220	TC-rich repeats	ATTCTCTAAC	785	9	+	Nicotiana tabacum	cis-acting element involved in defense and stress responsiveness	defense and stress-responsive element
JL012659	TC-rich repeats	GTTTTCTTAC	1881	9	-	Nicotiana tabacum	cis-acting element involved in defense and stress responsiveness	defense and stress-responsive element
JL013493	TC-rich repeats	ATTCTCTAAC	1782	9	+	Nicotiana tabacum	cis-acting element involved in defense and stress responsiveness	defense and stress-responsive element
JL013496	TC-rich repeats	ATTCTCTAAC	565	9	-	Nicotiana tabacum	cis-acting element involved in defense and stress responsiveness	defense and stress-responsive element
JL013810	TC-rich repeats	GTTTTCTTAC	310	9	-	Nicotiana tabacum	cis-acting element involved in defense and stress responsiveness	defense and stress-responsive element
JL013810	TC-rich repeats	ATTCTCTAAC	478	9	-	Nicotiana tabacum	cis-acting element involved in defense and stress responsiveness	defense and stress-responsive element
JL013810	TC-rich repeats	GTTTTCTTAC	1690	9	-	Nicotiana tabacum	cis-acting element involved in defense and stress responsiveness	defense and stress-responsive element
JL014824	TC-rich repeats	ATTCTCTAAC	611	9	+	Nicotiana tabacum	cis-acting element involved in defense and stress responsiveness	defense and stress-responsive element
JL014959	TC-rich repeats	GTTTTCTTAC	698	9	-	Nicotiana tabacum	cis-acting element involved in defense and stress responsiveness	defense and stress-responsive element
JL015356	TC-rich repeats	GTTTTCTTAC	1356	9	+	Nicotiana tabacum	cis-acting element involved in defense and stress responsiveness	defense and stress-responsive element
JL015356	TC-rich repeats	ATTCTCTAAC	1396	9	+	Nicotiana tabacum	cis-acting element involved in defense and stress responsiveness	defense and stress-responsive element
JL016053	TC-rich repeats	ATTCTCTAAC	1231	9	+	Nicotiana tabacum	cis-acting element involved in defense and stress responsiveness	defense and stress-responsive element
JL016463	TC-rich repeats	GTTTTCTTAC	1911	9	+	Nicotiana tabacum	cis-acting element involved in defense and stress responsiveness	defense and stress-responsive element
JL016473	TC-rich repeats	GTTTTCTTAC	1496	9	+	Nicotiana tabacum	cis-acting element involved in defense and stress responsiveness	defense and stress-responsive element
JL017991	TC-rich repeats	GTTTTCTTAC	1522	9	-	Nicotiana tabacum	cis-acting element involved in defense and stress responsiveness	defense and stress-responsive element
JL018196	TC-rich repeats	GTTTTCTTAC	325	9	+	Nicotiana tabacum	cis-acting element involved in defense and stress responsiveness	defense and stress-responsive element
JL019763	TC-rich repeats	ATTCTCTAAC	86	9	-	Nicotiana tabacum	cis-acting element involved in defense and stress responsiveness	defense and stress-responsive element
JL019763	TC-rich repeats	ATTCTCTAAC	1278	9	-	Nicotiana tabacum	cis-acting element involved in defense and stress responsiveness	defense and stress-responsive element
JL020338	TC-rich repeats	GTTTTCTTAC	1881	9	-	Nicotiana tabacum	cis-acting element involved in defense and stress responsiveness	defense and stress-responsive element
JL020587	TC-rich repeats	GTTTTCTTAC	846	9	-	Nicotiana tabacum	cis-acting element involved in defense and stress responsiveness	defense and stress-responsive element
JL020742	TC-rich repeats	ATTCTCTAAC	70	9	-	Nicotiana tabacum	cis-acting element involved in defense and stress responsiveness	defense and stress-responsive element
JL020742	TC-rich repeats	GTTTTCTTAC	900	9	+	Nicotiana tabacum	cis-acting element involved in defense and stress responsiveness	defense and stress-responsive element
JL022041	TC-rich repeats	GTTTTCTTAC	839	9	-	Nicotiana tabacum	cis-acting element involved in defense and stress responsiveness	defense and stress-responsive element
JL022041	TC-rich repeats	GTTTTCTTAC	1368	9	-	Nicotiana tabacum	cis-acting element involved in defense and stress responsiveness	defense and stress-responsive element
JL024896	TC-rich repeats	GTTTTCTTAC	1108	9	-	Nicotiana tabacum	cis-acting element involved in defense and stress responsiveness	defense and stress-responsive element
JL006580	WUN-motif	AAATTTCCT	1191	9	+	Brassica oleracea	wound-responsive element	wound-responsive element
JL007668	WUN-motif	AAATTTCCT	747	9	+	Brassica oleracea	wound-responsive element	wound-responsive element
JL014403	WUN-motif	AAATTTCCT	194	9	-	Brassica oleracea	wound-responsive element	wound-responsive element
