# Supplementary material for: Genome-Wide Identification of the MYB Gene Family in Cymbidium ensifolium and Its Expression Analysis in Different Flower Colors
Source: Int J Mol Sci. 2021 Dec 9;22(24):13245. doi: 10.3390/ijms222413245 (PMC8706735; doi:10.3390/ijms222413245)
Supplement: Supplementary file 1 [file ijms-22-13245-s001.zip › Table S3. KaKs analysis of CeMYB genes of C.ensifolium.xlsx]

## Sheet: Sheet1
Table S3. Ka/Ks analysis of CeMYB genes of C.ensifolium
Seq 1	Seq 2	Ka	Ks	Ka/Ks	Duplication type	Purify selection
CeMYB7	CeMYB42	0.255072	0.600522	0.42475	Segmental	Yes
CeMYB3	CeMYB73	0.147525	1.1893	0.124044	Segmental	Yes
CeMYB6	CeMYB103	0.385166	NaN	NaN	Segmental	/
CeMYB5	CeMYB101	0.294201	1.34477	0.218775	Segmental	Yes
CeMYB5	CeMYB120	0.216242	0.821623	0.263189	Segmental	Yes
CeMYB5	CeMYB132	0.26189	1.12528	0.232734	Segmental	Yes
CeMYB11	CeMYB65	0.197079	0.457984	0.430319	Segmental	Yes
CeMYB20	CeMYB77	0.425502	2.17249	0.195859	Segmental	Yes
CeMYB17	CeMYB94	0.161493	0.94526	0.170845	Segmental	Yes
CeMYB37	CeMYB50	0.333737	3.30474	0.100987	Segmental	Yes
CeMYB24	CeMYB105	0.207555	1.0593	0.195936	Segmental	Yes
CeMYB32	CeMYB115	0.201991	0.648159	0.311638	Segmental	Yes
CeMYB33	CeMYB117	0.264283	0.806343	0.327755	Segmental	Yes
CeMYB23	CeMYB126	0.306206	1.28545	0.23821	Segmental	Yes
CeMYB47	CeMYB71	0.322677	2.05483	0.157033	Segmental	Yes
CeMYB47	CeMYB69	0.413841	2.22506	0.185991	Segmental	Yes
CeMYB48	CeMYB103	0.296335	1.86411	0.158969	Segmental	Yes
CeMYB48	CeMYB119	0.248649	1.45943	0.170374	Segmental	Yes
CeMYB50	CeMYB112	0.163736	1.06547	0.153674	Segmental	Yes
CeMYB58	CeMYB68	0.276102	1.04899	0.263207	Segmental	Yes
CeMYB58	CeMYB72	0.376523	1.52848	0.246339	Segmental	Yes
CeMYB77	CeMYB86	0.231315	1.45759	0.158696	Segmental	Yes
CeMYB83	CeMYB99	0.322957	1.04771	0.308251	Segmental	Yes
CeMYB85	CeMYB134	0.337756	1.14236	0.295665	Segmental	Yes
CeMYB101	CeMYB117	0.499708	NaN	NaN	Segmental	/
CeMYB103	CeMYB119	0.247375	0.718117	0.344477	Segmental	Yes
CeMYB101	CeMYB120	0.350728	1.26177	0.277965	Segmental	Yes
CeMYB99	CeMYB129	0.332538	1.93642	0.171728	Segmental	Yes
CeMYB101	CeMYB132	0.332619	1.46972	0.226315	Segmental	Yes
CeMYB1	CeMYB2	0.0383643	0.0615852	0.622946	Tandem	Yes
CeMYB7	CeMYB8	0.901651	NaN	NaN	Tandem	/
CeMYB13	CeMYB14	0.171766	0.293381	0.585472	Tandem	Yes
CeMYB14	CeMYB15	0.171766	0.293381	0.585472	Tandem	Yes
CeMYB25	CeMYB26	0.164255	0.264707	0.620515	Tandem	Yes
CeMYB27	CeMYB28	0	0	NaN	Tandem	/
CeMYB33	CeMYB34	0.446507	0.746136	0.598426	Tandem	Yes
CeMYB34	CeMYB35	0.495922	0.82905	0.598181	Tandem	Yes
CeMYB39	CeMYB40	0.363601	0.600379	0.605619	Tandem	Yes
CeMYB40	CeMYB41	0.389753	0.84695	0.460184	Tandem	Yes
CeMYB52	CeMYB53	0.19876	0.744939	0.266814	Tandem	Yes
CeMYB53	CeMYB54	0.107326	0.168538	0.636804	Tandem	Yes
CeMYB58	CeMYB59	0.0351627	0.0790204	0.444983	Tandem	Yes
CeMYB61	CeMYB62	0.096224	0.14551	0.66129	Tandem	Yes
CeMYB74	CeMYB75	0.0494191	0.0750626	0.658371	Tandem	Yes
CeMYB75	CeMYB76	0	0	NaN	Tandem	/
CeMYB79	CeMYB80	0.446897	0.547611	0.816084	Tandem	Yes
CeMYB87	CeMYB88	0	0	NaN	Tandem	/
CeMYB96	CeMYB97	0.104726	0.571429	0.183271	Tandem	Yes
CeMYB97	CeMYB98	0.13445	0.518525	0.259293	Tandem	Yes
CeMYB108	CeMYB109	0.150216	0.337272	0.445386	Tandem	Yes
CeMYB113	CeMYB114	0.0015121	0.00519933	0.290826	Tandem	Yes
CeMYB115	CeMYB116	0.0161121	0.0225777	0.713628	Tandem	Yes
