# Supplementary material for: Genome-Wide Identification of the MYB Gene Family in Cymbidium ensifolium and Its Expression Analysis in Different Flower Colors
Source: Int J Mol Sci. 2021 Dec 9;22(24):13245. doi: 10.3390/ijms222413245 (PMC8706735; doi:10.3390/ijms222413245)
Supplement: Supplementary file 1 [file ijms-22-13245-s001.zip › Table S4. The FPKM values of CeMYB genes of different color sepals of C. ensifolium.xlsx]

## Sheet: Sheet1
Table S4. The FPKM values of CeMYB genes of different color sepals of C. ensifolium
Gene ID	Gene	Purple	Red	Yellowgreen	White
JL022041	CeMYB84	52.3225	52.5386	64.2954	63.0921
JL016463	CeMYB90	0.075539	0.490126	1.45616	0.177797
JL008657	CeMYB16	0.996735	0.492775	0.529476	1.0327
JL002994	CeMYB17	1095.09	2017.29	1387.26	1915.99
JL000456	CeMYB81	3.0528	1.41706	1.69038	1.3088
JL019993	CeMYB6	6.79681	2.30578	4.91406	1.64584
JL017958	CeMYB57	12.3837	18.5832	4.31365	21.3439
JL018074	CeMYB95	0.678995	0.535129	0.118315	0.435263
JL011367	CeMYB37	1.35993	2.06925	0.524724	3.22701
JL005517	CeMYB74	0	0.0614013	0	0.0816558
JL012450	CeMYB85	0.41369	1.40268	0.513377	0.0721905
JL020084	CeMYB30	0.484639	0.138717	0.0354764	0.361285
JL017467	CeMYB73	132.9	74.5675	88.4533	63.4899
JL002336	CeMYB24	48.8715	7.42359	80.1435	9.20155
JL002593	CeMYB122	0.130561	0.120726	0	0
JL021250	CeMYB82	463.164	113.354	275.657	106.169
JL007991	CeMYB88	0.0780392	0.0488898	0.159157	0.0790009
JL007992	CeMYB87	0.126021	0.191355	0	0.0407029
JL010792	CeMYB47	0.842307	2.05604	1.88277	0.376908
JL001730	CeMYB77	0.147106	0.109631	0	0
JL014959	CeMYB116	0.169878	0.176682	0.27958	0.726023
JL014958	CeMYB115	0	0.029732	0.0298685	0.0662996
JL011562	CeMYB22	0	0	0	0
JL009854	CeMYB93	29.7834	29.4151	27.4996	38.5807
JL026826	CeMYB129	0	0	0	0
JL005935	CeMYB59	0	0	0	0
JL005934	CeMYB58	0	0	0	0
JL004164	CeMYB107	19.7989	3.86889	17.7364	2.93614
JL028112	CeMYB136	0	0	0	0
JL008750	CeMYB63	0	0	0	0
JL004084	CeMYB14	0	0	0	0
JL004085	CeMYB13	1.27839	0.146521	0.872748	0.412564
JL004083	CeMYB15	0.0299247	0	0	0
JL006426	CeMYB105	0.146937	0.441574	0.112124	0.307132
JL012404	CeMYB35	1.5941	0.0717231	3.60079	0.0676624
JL012406	CeMYB34	0	0	0	0
JL016053	CeMYB9	146.218	50.853	205.958	43.8924
JL013810	CeMYB103	5.96553	0.659859	0.30905	0.0139502
JL019328	CeMYB28	0	0	0	0
JL002833	CeMYB99	0.100614	0	0	0
JL024896	CeMYB55	3.71962	0.84012	0.610661	1.08727
JL001865	CeMYB61	5.8301	4.36625	4.52046	1.58035
JL014403	CeMYB91	0	0.0703416	0	0
JL024811	CeMYB27	0	0	0	0
JL005516	CeMYB75	0	0	0	0
JL005515	CeMYB76	0	0	0	0
JL018196	CeMYB125	32.8768	14.3708	39.9636	15.8621
JL007668	CeMYB38	0.0430278	0	0.0560618	0
JL001313	CeMYB29	0	0	0	0
JL016473	CeMYB104	1.09219	0.650858	0	0
JL027911	CeMYB121	0	0	0	0
JL026711	CeMYB10	6.89917	17.7744	9.86606	10.547
JL019618	CeMYB52	2.27072	0.737838	0.215065	0.337978
JL007101	CeMYB46	0	0	0	0.0233009
JL015356	CeMYB42	14.4811	9.9009	10.871	12.105
JL006580	CeMYB132	0	0	0.103393	0.101833
JL015191	CeMYB119	2.65847	1.80947	2.77535	1.47337
JL001438	CeMYB126	1.99341	0.04043	0	0.0733536
JL000525	CeMYB123	26.6489	162.4	206.474	182.086
JL002382	CeMYB23	8.11195	6.99339	3.38794	2.0021
JL017494	CeMYB134	0.154308	0.424718	0.156941	0
JL021999	CeMYB1	0	0	0	0
JL019693	CeMYB71	0.231963	1.44166	1.07049	0.302782
JL014083	CeMYB92	0.101705	0.117468	0	0.167661
JL010538	CeMYB32	16.8632	77.7388	2.3011	11.6288
JL005750	CeMYB18	9.5943	3.29572	2.91111	5.41444
JL021034	CeMYB79	0	0	0	0
JL021035	CeMYB80	0	0.0647347	0	0
JL028084	CeMYB36	6.77955	0	1.07084	0.0787013
JL018265	CeMYB72	3.61243	3.24551	0.619154	8.15577
JL020587	CeMYB120	0.179483	0.382773	0.23389	0.0479727
JL017991	CeMYB118	37.7991	14.0314	15.9068	12.1629
JL011578	CeMYB21	0.100454	0.370941	0.14666	0.635709
JL021727	CeMYB3	38.5215	10.8929	2.0991	6.81865
JL009258	CeMYB78	5.16306	1.20639	6.94386	6.55416
JL005920	CeMYB68	0.562138	0.403753	0.176816	0.0666528
JL020742	CeMYB128	3.56006	4.26502	4.8286	4.56066
JL008563	CeMYB26	0	0.0334132	0.169179	0
JL008564	CeMYB25	0	0	0	0.0741329
JL014824	CeMYB86	0.639347	0.86531	0.292332	0.490302
JL012659	CeMYB12	1.44157	0.905454	0.111244	0.393374
JL003724	CeMYB5	0.386642	0.0667718	0.971757	0.432816
JL009671	CeMYB110	0.386087	0.584916	0.152586	0.164011
JL005111	CeMYB45	0.0262471	0	0	0
JL010459	CeMYB43	4.92199	0.106342	0.0282199	0.465437
JL012410	CeMYB33	140.315	327.871	260.809	263.577
JL005102	CeMYB60	2.33688	3.58106	1.49272	0.125203
JL001373	CeMYB31	0.795523	0.0759649	0.380925	0.491364
JL020338	CeMYB135	7.73893	2.94286	0	1.02428
JL011873	CeMYB113	0	0.236012	0	0
JL009833	CeMYB124	0.198815	0	0	0
JL010026	CeMYB49	0.222361	0.253833	0.0332382	0.098673
JL024259	CeMYB54	0	0	0	0
JL006895	CeMYB64	232.818	247.086	163.508	151.398
JL013385	CeMYB111	0.200767	0.308619	0.400114	0.211932
JL018465	CeMYB83	66.0127	0.183706	10.0498	22.9978
JL019017	CeMYB65	1.07629	1.25092	2.58939	1.03343
JL009709	CeMYB20	0.285634	0	0.128087	0.067672
JL003829	CeMYB11	10.6895	4.35753	2.24436	11.6361
JL010334	CeMYB19	0	0.0918532	0.173321	0
JL014780	CeMYB67	0.0982318	0	0	0
JL014786	CeMYB66	0	0.0511992	0	0
JL024260	CeMYB53	0	0	0	0
JL021998	CeMYB2	0	0	0	0
JL021992	CeMYB94	56.195	483.995	383.229	213.944
JL013496	CeMYB131	0	0	0	0
JL013493	CeMYB130	0.05088	0	0.0558949	0
JL014192	CeMYB50	0.058044	0.0864043	0.0368293	0.501654
JL008635	CeMYB41	0.0290269	0	0	0
JL008637	CeMYB39	0	0	0	0
JL008636	CeMYB40	0	0	0	0
JL017095	CeMYB101	0	0.0558286	0.411465	0.0912542
JL022805	CeMYB106	0.186156	0.0988724	0	0.647912
JL011874	CeMYB114	0	0.0600835	0.11609	0
JL008773	CeMYB89	0.967905	0.897867	0.727071	0.43987
JL001974	CeMYB70	1.92827	0.784791	1.65228	0.193474
JL009615	CeMYB48	43.3384	29.3697	47.6538	37.6143
JL002026	CeMYB56	2.44665	1.27716	0.695005	1.92559
JL019763	CeMYB133	22.5924	30.8369	22.8427	33.6002
JL003747	CeMYB127	0.0813956	0.0972137	0.756317	0
JL011103	CeMYB44	4.58873	9.71807	2.31676	17.9257
JL012220	CeMYB100	0.0273839	0.334985	0.0273325	0
JL008398	CeMYB97	0.0696559	0.255215	0.110008	0
JL008399	CeMYB96	0.599326	0.145697	0.104563	0.0881475
JL008397	CeMYB98	0.0433493	0.321465	0.343902	0.0203515
JL007205	CeMYB112	0	0	0	0
JL012058	CeMYB4	0.138904	0.0606887	0.0763437	0
JL024088	CeMYB51	0	0	0	0
JL005912	CeMYB69	0.35514	1.00206	0.227618	0.488471
JL014307	CeMYB102	0	0	0	0
JL011134	CeMYB117	0	0	0	0
JL012294	CeMYB108	0	0	0	0
JL012295	CeMYB109	0	0	0	0
JL001866	CeMYB62	0.102447	0	0.13348	0
JL013989	CeMYB7	15.4708	13.1705	15.3233	17.2439
JL013988	CeMYB8	3.31531	1.65875	1.77785	3.97663
