# Supplementary material for: Genome-Wide Identification of the MYB Gene Family in Cymbidium ensifolium and Its Expression Analysis in Different Flower Colors
Source: Int J Mol Sci. 2021 Dec 9;22(24):13245. doi: 10.3390/ijms222413245 (PMC8706735; doi:10.3390/ijms222413245)
Supplement: Supplementary file 1 [file ijms-22-13245-s001.zip › Table S5. qRT-PCR validation of CeMYBs of C. ensifolium in sepals of different color.xlsx]

## Sheet: Sheet1
Table S5. qRT-PCR validation of CeMYBs of C. ensifolium in sepals of different color
Gene name	Gene ID	Forward primer (5’-3’)	Reverse primer (5’-3’)
GAPDH	/	5' GCAATCACCGCCACTCAGAAGA 3'	5' CACGGAACGCCATACCAGTCAAT 3'
CeMYB104	JL016473	5' GTTCCAACGAAAGCAGGGTT 3'	5' TGCCAAGGAGTTTGTGAAGTCT 3'
CeMYB52	JL019618	5' TGGTGTTTCAAGGAGGGGAT 3'	5' AGTTTAGCCATCGGAGACGG 3'
